# Supplementary material for: The Role of AI in Serious Games and Gamification for Health: Scoping Review
Source: JMIR Serious Games. 2024 Jan 15;12:e48258. doi: 10.2196/48258 (PMC10825760; doi:10.2196/48258)
Supplement: Multimedia Appendix 2 [file games_v12i1e48258_app2.xlsx]

## Sheet: Appendix_Rayyan_datasheet_AllSt
key,title,year,month,day,journal,issn,volume,issue,pages,authors,url,language,publisher,location,abstract,notes,doi,keywords,pubmed_id,pmc_id
rayyan-261347489,Teleophthalmology and Artificial Intelligence As Game Changers in Ophthalmic Care After the COVID-19 Pandemic.,2021,7,,Cureus,2168-8184 (Print),13,7,e16392,Nikolaidou A and Tsaousis KT,https://pubmed.ncbi.nlm.nih.gov/34408945/,eng,,,"The current COVID-19 pandemic has boosted a sudden demand for telemedicine due to quarantine and travel¬†restrictions. The exponential increase in t…
rayyan-261347490,Assistive game controller for artificial intelligence-enhanced telerehabilitation post-stroke.,2021,5,4,Assistive technology : the official journal of RESNA,1949-3614 (Electronic),33,3,117-128,Burdea G and Kim N and Polistico K and Kadaru A and Grampurohit N and Roll D and Damiani F,https://pubmed.ncbi.nlm.nih.gov/31180276/,eng,,,"Off-the-shelf gaming technology is designed for y…	Stroke,31180276,PMC6901786
rayyan-261347491,"'The names have changed, but the game's the same': artificial intelligence and racial policy in the USA.",2021,5,16,AI and ethics,2730-5961 (Electronic),,,1-6,Wallace R,https://pubmed.ncbi.nlm.nih.gov/34790949/,eng,,,"Like the Operations Research models used to justify the ethnic cleansing of minority voting blocs in 1970's New York City, AI 'risk assessment' systems for individ…
rayyan-261347492,Multiscale Computation and Dynamic Attention in Biological and Artificial Intelligence.,2020,6,20,Brain sciences,2076-3425 (Print),10,6,,Badman RP and Hills TT and Akaishi R,https://pubmed.ncbi.nlm.nih.gov/32575758/,eng,,,"Biological and artificial intelligence (AI) are often defined by their capacity to achieve a hierarchy of short-term and long-term goals that require incorpora…
rayyan-261347493,Artificial intelligence and deep learning in glaucoma: Current state and future prospects.,2020,,,Progress in brain research,1875-7855 (Electronic),257,,37-64,Girard MJA and Schmetterer L,https://pubmed.ncbi.nlm.nih.gov/32988472/,eng,,Netherlands,"Over the past few years, there has been an unprecedented and tremendous excitement for artificial intelligence (AI) research in the fi…	this has naturally been translated to glaucoma-a progressive optic neuropathy characterized by retinal ganglion cell axon loss and associated visual field defects. In this review, we aim to discuss how AI may have a unique opportunity to tackle the many challenges faced in the glaucoma clinic. This is because glaucoma remains poorly understood with difficulties in providing early diagnosis and pr…	*Deep Learning	*Glaucoma	Humans	*Ophthalmology	Optic Nerve	Intelligence	Glaucoma,32988472,
rayyan-261347494,Changing the Game: Spine Care in the Era of Artificial Intelligence and Deep Learning Algorithms.,2020,4,,Global spine journal,2192-5682 (Print),10,2,117,Wiechert K and Wang JC and Chapman JR,https://pubmed.ncbi.nlm.nih.gov/32206509/,eng,,,,"RAYYAN-INCLUSION: {""Daniel""=>""Excluded"", ""Jeremy""=>""Excluded""} | RAYYAN-EXCLUSION-REASONS: wrong term",,Algorithms,32206509,PMC70765…
rayyan-261347495,"We, Them, and It: Dictator Game Offers Depend on Hierarchical Social Status, Artificial Intelligence, and Social Dominance.",2020,,,Frontiers in psychology,1664-1078 (Print),11,,541756,Wei√ü M and Rodrigues J and Paelecke M and Hewig J,https://pubmed.ncbi.nlm.nih.gov/33329176/,eng,,,"We investigated the influence of social status on behavior in a modified dictator game (DG). Sin…
rayyan-261347496,Ethical Artificial Intelligence in Chemical Research and Development: A Dual Advantage for Sustainability.,2021,7,6,Science and engineering ethics,1471-5546 (Electronic),27,4,45,Hermann E and Hermann G and Tremblay JC,https://pubmed.ncbi.nlm.nih.gov/34231042/,eng,,,"Artificial intelligence can be a game changer to address the global challenge of humanity-threatening climate chang…	Beneficence	Humans,34231042,PMC8260511
rayyan-261347497,[Artificial Intelligence in Smart Health: Investigation of Theory and Practice].,2019,4,,Hu li za zhi The journal of nursing,0047-262X (Print),66,2,7-13,Lin SH and Chen MY,https://pubmed.ncbi.nlm.nih.gov/30924509/,chi,,China (Republic : 1949- ),"The World Health Organization defines Smart Healthcare as ""Information and Communication Technology applications in the medical and hea…	*Artificial Intelligence	*Delivery of Health Care	Humans	Information Technology	Medical Informatics	Intelligence,30924509,
rayyan-261347498,Homology modeling in the time of collective and artificial intelligence.,2020,,,Computational and structural biotechnology journal,2001-0370 (Print),18,,3494-3506,Hameduh T and Haddad Y and Adam V and Heger Z,https://pubmed.ncbi.nlm.nih.gov/33304450/,eng,,,"Homology modeling is a method for building protein 3D structures using protein primary sequence and utilizing prior knowledg…
rayyan-261347499,"Digital diabetes: Perspectives for diabetes prevention, management and research.",2019,9,,Diabetes & metabolism,1878-1780 (Electronic),45,4,322-329,Fagherazzi G and Ravaud P,https://pubmed.ncbi.nlm.nih.gov/30243616/,eng,,France,"Digital medicine, digital research and artificial intelligence (AI) have the power to transform the field of diabetes with continuous and no-burden remo…	Big Data/supply & distribution	Biomedical Research/methods/*trends	Data Interpretation, Statistical	*Diabetes Mellitus/epidemiology/etiology/therapy	Humans	Internet	Inventions/*trends	Monitoring, Physiologic/instrumentation/methods/trends	Telemedicine/instrumentation/methods/trends",30243616,
rayyan-261347500,Artificial intelligence in cardiothoracic imaging: A game changer.,2020,7,,European journal of radiology,1872-7727 (Electronic),128,,109016,van Assen M and De Cecco CN,https://pubmed.ncbi.nlm.nih.gov/32442834/,eng,,Ireland,,"RAYYAN-INCLUSION: {""Daniel""=>""Excluded"", ""Jeremy""=>""Excluded""} | RAYYAN-EXCLUSION-REASONS: wrong term",,Intelligence,32442834,
rayyan-261347501,Clinical applications of artificial intelligence and machine learning in cancer diagnosis: looking into the future.,2021,5,21,Cancer cell international,1475-2867 (Print),21,1,270,Iqbal MJ and Javed Z and Sadia H and Qureshi IA and Irshad A and Ahmed R and Malik K and Raza S and Abbas A and Pezzani R and Sharifi-Rad J,https://pubmed.ncbi.nlm.nih.gov/34020642/,eng,,,"Artificial int…
rayyan-261347502,"Rethinking Drug Repositioning and Development with Artificial Intelligence, Machine Learning, and Omics.",2019,11,,Omics : a journal of integrative biology,1557-8100 (Electronic),23,11,539-548,Koromina M and Pandi MT and Patrinos GP,https://pubmed.ncbi.nlm.nih.gov/31651216/,eng,,United States,"Pharmaceutical industry and the art and science of drug development are sorely in need…	*Artificial Intelligence	Computational Biology/*methods	Drug Discovery/*methods	Drug Repositioning/*methods	Genomics/*methods	*Machine Learning	Models, Theoretical	Reproducibility of Results	Intelligence",31651216,
rayyan-261347503,Trust Toward Robots and Artificial Intelligence: An Experimental Approach to Human-Technology Interactions Online.,2020,,,Frontiers in psychology,1664-1078 (Print),11,,568256,Oksanen A and Savela N and Latikka R and Koivula A,https://pubmed.ncbi.nlm.nih.gov/33343447/,eng,,,"Robotization and artificial intelligence (AI) are expected to change societies profoundly. Trust is an impo…	Humanism	Humans	Robotics,33343447,PMC7744307
rayyan-261347504,Combining collective and artificial intelligence for global health diseases diagnosis using crowdsourced annotated medical images.,2021,11,,Annual International Conference of the IEEE Engineering in Medicine and Biology Society. IEEE Engineering in Medicine and Biology Society. Annual International Conference,2694-0604 (Electronic),2021,,3344-3348,Lin L and Bermejo-Pelaez D and C…	Child	*Crowdsourcing	Global Health	Humans	Microscopy	Neural Networks, Computer	Diagnostic Imaging",34891956,
rayyan-261347505,Commentary: Artificial intelligence - A game changer.,2020,2,,Indian journal of ophthalmology,1998-3689 (Electronic),68,2,405-406,Ahuja A and Kewlani D,https://pubmed.ncbi.nlm.nih.gov/31957738/,eng,,,,"RAYYAN-INCLUSION: {""Daniel""=>""Excluded"", ""Jeremy""=>""Excluded""} | RAYYAN-EXCLUSION-REASONS: wrong term",,"Algorithms	Artificial Intelligence	*Diabetes Mellitus	*Diabetic Retinopathy	Humans	Mass Screening	Neural Networks, Computer	Intelligence",31957738,PMC7003586
rayyan-261347506,Exploring the Potential of Artificial Intelligence and Machine Learning to Combat COVID-19 and Existing Opportunities for LMIC: A Scoping Review.,2020,1,,Journal of primary care & community health,2150-1327 (Electronic),11,,2150132720963634,Naseem M and Akhund R and Arshad H and Ibrahim MT,https://pubmed.ncbi.nlm.nih.gov/32996368/,eng,,,"BACKGROUND: In the face of the current tim…	Betacoronavirus	COVID-19	Contact Tracing	*Coronavirus Infections/diagnosis/epidemiology/therapy/virology	Data Mining	*Delivery of Health Care	*Developing Countries	Drug Development	Humans	Machine Learning	Mass Screening	*Pandemics	*Pneumonia, Viral/diagnosis/epidemiology/therapy/virology	Poverty	*Research	SARS-CoV-2	Vaccines	Intelligence",32996368,PMC7533955
rayyan-261347507,Artificial intelligence-based radiotherapy machine parameter optimization using reinforcement learning.,2020,12,,Medical physics,2473-4209 (Electronic),47,12,6140-6150,Hrinivich WT and Lee J,https://pubmed.ncbi.nlm.nih.gov/33070336/,eng,,United States,"PURPOSE: To develop and evaluate a volumetric modulated arc therapy (VMAT) machine parameter optimization (MPO) approach based on…	Humans	Male	Radiotherapy Dosage	Radiotherapy Planning, Computer-Assisted	*Radiotherapy, Intensity-Modulated	Retrospective Studies	Radiotherapy	Reinforcement (Psychology)	Intelligence",33070336,
rayyan-261347508,A game-based neurofeedback training system to enhance cognitive performance in healthy elderly subjects and in patients with amnestic mild cognitive impairment.,2019,,,Clinical interventions in aging,1178-1998 (Electronic),14,,347-360,Jirayucharoensak S and Israsena P and Pan-Ngum S and Hemrungrojn S and Maes M,https://pubmed.ncbi.nlm.nih.gov/30863028/,eng,,,"INTRODUCTION: This s…	58 were treated with CAU + NFT (20 sessions of 30 minutes each, 2-3 sessions per week), 36 with CAU + exergame-based training, while 25 patients had only CAU. Cognitive functions were assessed using the Cambridge Neuropsychological Test Automated Battery both before and after treatment. RESULTS: NFT significantly improved rapid visual processing and spatial working memory (SWM), including strateg…	Attention	*Cognition	Cognitive Dysfunction/*rehabilitation	Electroencephalography	Executive Function	Female	Healthy Volunteers	Humans	Memory, Short-Term	Neurofeedback/*methods	Neuropsychological Tests	Pattern Recognition, Visual	Treatment Outcome	*Video Games	Nootropic Agents	Cognition",30863028,PMC6388796
rayyan-261347509,Artificial intelligence in medical imaging: Game over for radiologists?,2020,5,,European journal of radiology,1872-7727 (Electronic),126,,108940,Caobelli F,https://pubmed.ncbi.nlm.nih.gov/32171909/,eng,,Ireland,,"RAYYAN-INCLUSION: {""Daniel""=>""Excluded"", ""Jeremy""=>""Excluded""} | RAYYAN-EXCLUSION-REASONS: wrong term",,Diagnostic Imaging	Intelligence,32171909,
rayyan-261347510,Using Artificial Intelligence for Pattern Recognition in a Sports Context.,2020,5,27,"Sensors (Basel, Switzerland)",1424-8220 (Electronic),20,11,,Rodrigues ACN and Pereira AS and Mendes RMS and Ara√∫jo AG and Couceiro MS and Figueiredo AJ,https://pubmed.ncbi.nlm.nih.gov/32471189/,eng,,,"Optimizing athlete's performance is one of the most important and challenging aspects of coach…	Bayes Theorem	*Deep Learning	Humans	Neural Networks, Computer	*Pattern Recognition, Automated	Sports	*Wearable Electronic Devices	Intelligence",32471189,PMC7309132
rayyan-261347511,Initial chest radiographs and artificial intelligence (AI) predict clinical outcomes in COVID-19 patients: analysis of 697 Italian patients.,2021,3,,European radiology,1432-1084 (Electronic),31,3,1770-1779,Mushtaq J and Pennella R and Lavalle S and Colarieti A and Steidler S and Martinenghi CMA and Palumbo D and Esposito A and Rovere-Querini P and Tresoldi M and Landoni G and Cic…	p < 0.001)) and critical COVID-19 (HR 3.40 (95% CI 2.35-4.94	p < 0.001)). Other independent predictors were RALE score, older age, male sex, coronary artery disease, COPD, and neurodegenerative disease. CONCLUSION: AI- and radiologist-assessed disease severity scores on CXRs obtained on ED presentation were independent and comparable predictors of adverse outcomes in patients with COVID-19. TRIAL REGISTRATION: ClinicalTrials.gov NCT04318366 ( https://clini…	Aged	Artificial Intelligence	COVID-19/*diagnostic imaging/epidemiology/mortality/physiopathology	Comorbidity	Coronary Artery Disease/epidemiology	*Deep Learning	Emergency Service, Hospital	Female	Hospitalization	Humans	Intensive Care Units/*statistics & numerical data	Italy/epidemiology	Male	Middle Aged	Mortality	Neurodegenerative Diseases/epidemiology	Prognosis	Proportional Hazards Models	Pulmonary Disease, Chronic Obstructive/epidemiology	Radiography	*Radiography, Thoracic	Retrospective Studies	SARS-CoV-2	Severity of Illness Index	Sex Factors	Tomography, X-Ray Computed	Intelligence",32945968,PMC7499014
rayyan-261347512,Artificial intelligence - upping the game in gastrointestinal endoscopy?,2019,10,,Nature reviews. Gastroenterology & hepatology,1759-5053 (Electronic),16,10,584-585,Rees CJ and Koo S,https://pubmed.ncbi.nlm.nih.gov/31278376/,eng,,England,,"RAYYAN-INCLUSION: {""Daniel""=>""Excluded"", ""Jeremy""=>""Excluded""}",,"*Adenoma	Artificial Intelligence	*Colonoscopes	Endoscopy, Gastrointestinal	Humans	Prospective Studies	Intelligence",31278376,
rayyan-261347513,Human-level control through deep reinforcement learning.,2015,2,26,Nature,1476-4687 (Electronic),518,7540,529-33,Mnih V and Kavukcuoglu K and Silver D and Rusu AA and Veness J and Bellemare MG and Graves A and Riedmiller M and Fidjeland AK and Ostrovski G and Petersen S and Beattie C and Sadik A and Antonoglou I and King H and Kumaran D and Wierstra D and Legg S and Hassabis D,ht…	*Artificial Intelligence	Humans	Models, Psychological	Neural Networks, Computer	*Reinforcement, Psychology	Reward	*Video Games	Humanities	Humanism	Reinforcement (Psychology)",25719670,
rayyan-261347514,Innovations in urolithiasis management.,2021,3,1,Current opinion in urology,1473-6586 (Electronic),31,2,130-134,Veser J and Jahrreiss V and Seitz C,https://pubmed.ncbi.nlm.nih.gov/33470686/,eng,,United States,"PURPOSE OF REVIEW: This review provides a forecast about ongoing developments in the management of urolithiasis with a potential to challenge the current standard of care. …	Endoscopy	Humans	*Kidney Calculi	*Lithotripsy	*Urolithiasis/diagnosis/therapy,33470686,
rayyan-261347515,Performance of Ultrasound Techniques and the Potential of Artificial Intelligence in the Evaluation of Hepatocellular Carcinoma and Non-Alcoholic Fatty Liver Disease.,2021,2,14,Cancers,2072-6694 (Print),13,4,,Lupsor-Platon M and Serban T and Silion AI and Tirpe GR and Tirpe A and Florea M,https://pubmed.ncbi.nlm.nih.gov/33672827/,eng,,,"Global statistics show an increasing percen…	Liver	Fatty Alcohols	Carcinoma, Hepatocellular	Alcoholics",33672827,PMC7918928
rayyan-261347516,"Ready, Steady, Go AI: A practical tutorial on fundamentals of artificial intelligence and its applications in phenomics image analysis.",2021,9,10,"Patterns (New York, N.Y.)",2666-3899 (Electronic),2,9,100323,Nakhle F and Harfouche AL,https://pubmed.ncbi.nlm.nih.gov/34553170/,eng,,,"High-throughput image-based technologies are now widely used in the rapidly developing field of d…
rayyan-261347517,"[Only artificial intelligence can heal us? : Artificial intelligence in medicine as deus ex machina, grands recits nouveaux or supertool?].",2019,9,,Der Urologe. Ausg. A,1433-0563 (Electronic),58,9,1007-1015,Heinemann S,https://pubmed.ncbi.nlm.nih.gov/31432239/,ger,,Germany,"BACKGROUND: Modern medicine is becoming digital medicine. This is accompanied by a fundamental change in …	*Delivery of Health Care	Humans	*Medicine	Physicians	Intelligence,31432239,
rayyan-261347518,Knee exoskeleton enhanced with artificial intelligence to provide assistance-as-needed.,2019,9,,The Review of scientific instruments,1089-7623 (Electronic),90,9,094101,Lyu M and Chen WH and Ding X and Wang J,https://pubmed.ncbi.nlm.nih.gov/31575258/,eng,,United States,"Robotic therapy is a useful method applied during rehabilitation of stroke patients (to regain motor functions).…	both can control the exoskeleton to play the screen game independently. The human-robot cooperative control is studied with two different assistant strategies, i.e., fixed assistant ratio and AAN. Eight healthy subjects participated in the initial experiment, and four assistant modes were studied. The game scores obtained by the two agents were significantly higher than those obtained by healthy …	*Artificial Intelligence	Electromyography	*Exoskeleton Device	Female	Humans	*Knee Joint	Machine Learning	Male	Muscles/physiology	Rehabilitation/instrumentation	Robotics/*instrumentation	Young Adult	Intelligence,31575258,
rayyan-261347519,From Machine Learning to Artificial Intelligence Applications in Cardiac Care.,2018,11,27,Circulation,1524-4539 (Electronic),138,22,2569-2575,Tsay D and Patterson C,https://pubmed.ncbi.nlm.nih.gov/30571349/,eng,,United States,"Artificial intelligence offers the potential for transformational advancement in cardiovascular care delivery, yet practical applications of this technolog…	Cardiovascular Diseases/diagnosis/diagnostic imaging/therapy	Delivery of Health Care/*methods	Humans	*Machine Learning	Magnetic Resonance Imaging,30571349,
rayyan-261347520,Multi-AI competing and winning against humans in iterated Rock-Paper-Scissors game.,2020,8,17,Scientific reports,2045-2322 (Electronic),10,1,13873,Wang L and Huang W and Li Y and Evans J and He S,https://pubmed.ncbi.nlm.nih.gov/32807813/,eng,,,"Predicting and modeling human behavior and finding trends within human decision-making processes is a major problem of social science. Ro…	*Artificial Intelligence	Competitive Behavior/*physiology	Decision Making/*physiology	Female	*Game Theory	Humans	Male	Markov Chains	Memory/*physiology	Humanities	Humanism,32807813,PMC7431549
rayyan-261347521,BiLSTM and dynamic fuzzy AHP-GA method for procedural game level generation.,2021,6,19,Neural computing & applications,0941-0643 (Print),,,1-13,ƒ∞nce M,https://pubmed.ncbi.nlm.nih.gov/34177127/,eng,,,"The use of games in daily life, especially in education, has been in an incline during the COVID-2019 pandemic. Thus, game-based learning environments have caused an increase in the…
rayyan-261347522,The effects of personality and locus of control on trust in humans versus artificial intelligence.,2020,8,,Heliyon,2405-8440 (Print),6,8,e04572,Sharan NN and Romano DM,https://pubmed.ncbi.nlm.nih.gov/32923706/,eng,,,"INTRODUCTION: We are increasingly exposed to applications that embed some sort of artificial intelligence (AI) algorithm, and there is a general belief that people t…	Humanism	Humans	Internal-External Control,32923706,PMC7475230
rayyan-261347523,The Impact of Artificial Intelligence on the Chess World.,2020,12,10,JMIR serious games,2291-9279 (Print),8,4,e24049,Duca Iliescu DM,https://pubmed.ncbi.nlm.nih.gov/33300493/,eng,,,"This paper focuses on key areas in which artificial intelligence has affected the chess world, including cheat detection methods, which are especially necessary recently, as there has been an unexpect…
rayyan-261347524,Using game theory and decision decomposition to effectively discern and characterise bi-locus diseases.,2019,8,,Artificial intelligence in medicine,1873-2860 (Electronic),99,,101690,Versbraegen N and Fouch√© A and Nachtegael C and Papadimitriou S and Gazzo A and Smits G and Lenaerts T,https://pubmed.ncbi.nlm.nih.gov/31606112/,eng,,Netherlands,"In order to gain insight into oligog…	*Game Theory	Genetic Predisposition to Disease/*genetics	Humans	*Machine Learning	Multifactorial Inheritance/*genetics,31606112,
rayyan-261347525,AI and Clinicians: Not a Mutually Exclusive Zero-Sum Game.,2018,9,,IEEE pulse,2154-2317 (Electronic),9,5,20,Bae KT,https://pubmed.ncbi.nlm.nih.gov/30273138/,eng,,United States,"Recent bold, eye-catching headline predictions made by nonradiologists, e.g., ""in a few years, radiology will disappear"" and ""stop training radiologists now,"" are not only far from reality but also irr…	Humans	Image Processing, Computer-Assisted/instrumentation/*methods	Radiology/instrumentation/*methods",30273138,
rayyan-261347526,Recent advances in phenotypic drug discovery.,2020,,,F1000Research,2046-1402 (Electronic),9,,,Swinney DC and Lee JA,https://pubmed.ncbi.nlm.nih.gov/32850117/,eng,,,"There is a great need for innovative new medicines to treat unmet medical needs. The discovery and development of innovative new medicines is extremely difficult, costly, and inefficient. In the last decade, phenotypi…	*Drug Discovery	*Molecular Targeted Therapy	Phenotype,32850117,PMC7431967
rayyan-261347527,Artificial Intelligence Accidentally Learned Ecology through Video Games.,2020,7,,Trends in ecology & evolution,1872-8383 (Electronic),35,7,557-560,Barbe L and Mony C and Abbott BW,https://pubmed.ncbi.nlm.nih.gov/32389438/,eng,,England,"An advanced artificial intelligence (AI) system defeated the best human players in StarCraft II, a popular real-time strategy game. In a virtual …	Ecosystem	Humans	Learning	*Video Games	Intelligence,32389438,
rayyan-261347528,Autopoiesis and cognition in the game of life.,2004,,,Artificial life,1064-5462 (Print),10,3,309-26,Beer RD,https://pubmed.ncbi.nlm.nih.gov/15245630/,eng,,United States,"Maturana and Varela's notion of autopoiesis has the potential to transform the conceptual foundation of biology as well as the cognitive, behavioral, and brain sciences. In order to fully realize this potential, …	Cognition/*physiology	Humans	*Life	Models, Biological	Models, Neurological	Cognition",15245630,
rayyan-261347529,When is Psychology Research Useful in Artificial Intelligence? A Case for Reducing Computational Complexity in Problem Solving.,2021,8,31,Topics in cognitive science,1756-8765 (Electronic),,,,H√©lie S and Pizlo Z,https://pubmed.ncbi.nlm.nih.gov/34467642/,eng,,United States,"A problem is a situation in which an agent seeks to attain a given goal without knowing how to achieve it. …	Problem Solving	Psychology,34467642,
rayyan-261347530,An autonomous debating system.,2021,3,,Nature,1476-4687 (Electronic),591,7850,379-384,Slonim N and Bilu Y and Alzate C and Bar-Haim R and Bogin B and Bonin F and Choshen L and Cohen-Karlik E and Dankin L and Edelstein L and Ein-Dor L and Friedman-Melamed R and Gavron A and Gera A and Gleize M and Gretz S and Gutfreund D and Halfon A and Hershcovich D and Hoory R and Hou Y and Hum…	*Competitive Behavior	*Dissent and Disputes	*Human Activities	Humans	Natural Language Processing,33731946,
rayyan-261347531,Choquet Integral and Coalition Game-Based Ensemble of Deep Learning Models for COVID-19 Screening From Chest X-Ray Images.,2021,12,,IEEE journal of biomedical and health informatics,2168-2208 (Electronic),25,12,4328-4339,Bhowal P and Sen S and Yoon JH and Geem ZW and Sarkar R,https://pubmed.ncbi.nlm.nih.gov/34499608/,eng,,United States,"Under the present circumstances, when we ar…	*COVID-19	*Deep Learning	Humans	SARS-CoV-2	X-Rays,34499608,
rayyan-261347532,DeepStack: Expert-level artificial intelligence in heads-up no-limit poker.,2017,5,5,"Science (New York, N.Y.)",1095-9203 (Electronic),356,6337,508-513,Moravƒç√≠k M and Schmid M and Burch N and Lis√Ω V and Morrill D and Bard N and Davis T and Waugh K and Johanson M and Bowling M,https://pubmed.ncbi.nlm.nih.gov/28254783/,eng,,United States,"Artificial intelligence has seen several…
rayyan-261347533,Medical Information Extraction in the Age of Deep Learning.,2020,8,,Yearbook of medical informatics,2364-0502 (Electronic),29,1,208-220,Hahn U and Oleynik M,https://pubmed.ncbi.nlm.nih.gov/32823318/,eng,,,"OBJECTIVES: We survey recent developments in medical Information Extraction (IE) as reported in the literature from the past three years. Our focus is on the fundamental method…	Deep Learning	Disease	Drug Interactions	Humans	Information Storage and Retrieval/*methods	Medical Informatics	*Natural Language Processing	*Neural Networks, Computer	Pharmaceutical Preparations	Information Storage and Retrieval",32823318,PMC7442512
rayyan-261347534,Digital Attention-Related Augmented-Reality Game: Significant Correlation between Student Game Performance and Validated Clinical Measures of Attention-Deficit/Hyperactivity Disorder (ADHD).,2019,5,28,"Children (Basel, Switzerland)",2227-9067 (Print),6,6,,Keshav NU and Vogt-Lowell K and Vahabzadeh A and Sahin NT,https://pubmed.ncbi.nlm.nih.gov/31142022/,eng,,,"As many as half of …	stars: p = 0.0013)., and significant correlation to TRF ADHD scores (points: p = 0.012	stars: p = 0.012). No adverse effects were noted among students who used Empowered Brain. New technologies may herald novel ways of identifying and characterizing symptoms of ADHD in student populations. This study provides evidence that Empowered Brain in-game performance correlates with ADHD symptom severity in students with ASD. Larger samples are required to validate these findings, with more…
rayyan-261347535,Big data and new information technology: what cardiologists need to know.,2021,1,,Revista espanola de cardiologia (English ed.),1885-5857 (Electronic),74,1,81-89,Baladr√≥n C and G√≥mez de Diego JJ and Amat-Santos IJ,https://pubmed.ncbi.nlm.nih.gov/33008773/,"[""eng"", ""spa""]",,Spain,"Technological progress in medicine is constantly garnering pace, requiring that physicians cons…	b) artificial intelligence, which, powered by new deep learning techniques, are starting to beat human experts at their own game: diagnosis by imaging or electrocardiography	c) 3-dimensional printing, which may lead to patient-specific prostheses	d) systems medicine, which has arisen from big data, and which will open the way to personalized medicine by bringing together genetic, epigenetic, environmental, clinical and social data into complex integral mathematical models to design highly personalized therapies. This state-of-the-art review aims to summarize in a single document the most recent and most important technological trends that…	*Big Data	*Cardiologists	*Cardiology	Diagnostic Imaging	Humans,33008773,
rayyan-261347536,"Trust Me, I'm a Chatbot: How Artificial Intelligence in Health Care Fails the Turing Test.",2019,10,28,Journal of medical Internet research,1438-8871 (Electronic),21,10,e16222,Powell J,https://pubmed.ncbi.nlm.nih.gov/31661083/,eng,,,"Over the next decade, one issue which will dominate sociotechnical studies in health informatics is the extent to which the promise of artificial i…	Humans	Machine Learning/*standards	Medical Informatics/*methods	Telemedicine/*methods,31661083,PMC6914236
rayyan-261347537,Automation With Intelligence in Drug Research.,2019,11,,Clinical therapeutics,1879-114X (Electronic),41,11,2436-2444,Tu H and Lin Z and Lee K,https://pubmed.ncbi.nlm.nih.gov/31582192/,eng,,United States,"The industry has adopted Clinical Data Interchange Standards Consortium standards for clinical trial data and the Food and Drug Administration electronic common technical documen…	*Automation	*Biomedical Research	Drug Industry	Metadata	Robotics	Intelligence,31582192,
rayyan-261347538,The Advent of Generative Chemistry.,2020,8,13,ACS medicinal chemistry letters,1948-5875 (Print),11,8,1496-1505,Vanhaelen Q and Lin YC and Zhavoronkov A,https://pubmed.ncbi.nlm.nih.gov/32832015/,eng,,,"Generative adversarial networks (GANs), first published in 2014, are among the most important concepts in modern artificial intelligence (AI). Bridging deep learning and game theory…
rayyan-261347539,Mastering the game of Go with deep neural networks and tree search.,2016,1,28,Nature,1476-4687 (Electronic),529,7587,484-9,Silver D and Huang A and Maddison CJ and Guez A and Sifre L and van den Driessche G and Schrittwieser J and Antonoglou I and Panneershelvam V and Lanctot M and Dieleman S and Grewe D and Nham J and Kalchbrenner N and Sutskever I and Lillicrap T and Leach M an…	Europe	*Games, Recreational	Humans	Monte Carlo Method	*Neural Networks, Computer	Reinforcement, Psychology	*Software	*Supervised Machine Learning	Nerve Net	Neural Networks (Computer)	Trees",26819042,
rayyan-261347540,Computational Approaches for Supporting Combination Therapy in the Post-Aducanumab Era in Alzheimer's Disease.,2021,,,Journal of Alzheimer's disease reports,2542-4823 (Electronic),5,1,815-826,Geerts H and van der Graaf P,https://pubmed.ncbi.nlm.nih.gov/34966890/,eng,,,"With the approval of aducanumab on the ""Accelerated Approval Pathway"" and the recognition of amyloid load as a…
rayyan-261347541,Real-Time Prediction of Rate of Penetration in S-Shape Well Profile Using Artificial Intelligence Models.,2020,6,21,"Sensors (Basel, Switzerland)",1424-8220 (Electronic),20,12,,Elkatatny S,https://pubmed.ncbi.nlm.nih.gov/32575868/,eng,,,"Rate of penetration (ROP) is defined as the amount of removed rock per unit area per unit time. It is affected by several factors which are inse…
rayyan-261347542,Generative Adversarial Network Technologies and Applications in Computer Vision.,2020,,,Computational intelligence and neuroscience,1687-5273 (Electronic),2020,,1459107,Jin L and Tan F and Jiang S,https://pubmed.ncbi.nlm.nih.gov/32802024/,eng,,,"Computer vision is one of the hottest research fields in deep learning. The emergence of generative adversarial networks (GANs) provides…	*Computers	Facial Expression	Humans	*Image Processing, Computer-Assisted	*Neural Networks, Computer	*Vision, Ocular",32802024,PMC7416236
rayyan-261347543,Sign language recognition and translation: a multidisciplined approach from the field of artificial intelligence.,2006,,,Journal of deaf studies and deaf education,1081-4159 (Print),11,1,94-101,Parton BS,https://pubmed.ncbi.nlm.nih.gov/16192405/,eng,,United States,"In recent years, research has progressed steadily in regard to the use of computers to recognize and render sign lan…	three-dimensional imaging) and spoken language to sign language translation systems such as Poland's project entitled ""THETOS"" (Text into Sign Language Automatic Translator, which operates in Polish	natural language processing) are addressed. The application of this research to education is also explored. The ""ICICLE"" (Interactive Computer Identification and Correction of Language Errors) project, for example, uses intelligent computer-aided instruction to build a tutorial system for deaf or hard-of-hearing children that analyzes their English writing and makes tailored lessons and recomme…	Computer Simulation	Computers	Deafness/*rehabilitation	Education of Hearing Disabled	Humans	Imaging, Three-Dimensional	Markov Chains	Neural Networks, Computer	Persons With Hearing Impairments/*rehabilitation	Robotics	*Sign Language	Software",16192405,
rayyan-261347544,Learning atoms for materials discovery.,2018,7,10,Proceedings of the National Academy of Sciences of the United States of America,1091-6490 (Electronic),115,28,E6411-E6417,Zhou Q and Tang P and Liu S and Pan J and Yan Q and Zhang SC,https://pubmed.ncbi.nlm.nih.gov/29946023/,eng,,,"Exciting advances have been made in artificial intelligence (AI) during recent decades. Among them, …
rayyan-261347545,Systematizing Audit in Algorithmic Recruitment.,2021,9,17,Journal of Intelligence,2079-3200 (Electronic),9,3,,Kazim E and Koshiyama AS and Hilliard A and Polle R,https://pubmed.ncbi.nlm.nih.gov/34564294/,eng,,,"Business psychologists study and assess relevant individual differences, such as intelligence and personality, in the context of work. Such studies have informed the devel…
rayyan-261347546,A two-tier feature selection method using Coalition game and Nystrom sampling for screening COVID-19 from chest X-Ray images.,2021,9,22,Journal of ambient intelligence and humanized computing,1868-5137 (Print),,,1-16,Bhowal P and Sen S and Sarkar R,https://pubmed.ncbi.nlm.nih.gov/34567278/,eng,,,"The world is still under the threat of different strains of the coronavirus and the …
rayyan-261347547,Generative Adversarial Networks are special cases of Artificial Curiosity (1990) and also closely related to Predictability Minimization (1991).,2020,7,,Neural networks : the official journal of the International Neural Network Society,1879-2782 (Electronic),127,,58-66,Schmidhuber J,https://pubmed.ncbi.nlm.nih.gov/32334341/,eng,,United States,"I review unsupervised or self-superv…	Forecasting	Goals	Humans	*Neural Networks, Computer	Probability	Unsupervised Machine Learning/*trends",32334341,
rayyan-261347548,Recent Advances in General Game Playing.,2015,,,TheScientificWorldJournal,1537-744X (Electronic),2015,,986262,≈öwiechowski M and Park H and Ma≈Ñdziuk J and Kim KJ,https://pubmed.ncbi.nlm.nih.gov/26380375/,eng,,,"The goal of General Game Playing (GGP) has been to develop computer programs that can perform well across various game types. It is natural for human game players to tran…	Game Theory	Humans	Monte Carlo Method	Surveys and Questionnaires	Video Games/*psychology/supply & distribution,26380375,PMC4561326
rayyan-261347549,From the Laboratory to the Field: IMU-Based Shot and Pass Detection in Football Training and Game Scenarios Using Deep Learning.,2021,4,28,"Sensors (Basel, Switzerland)",1424-8220 (Electronic),21,9,,Stoeve M and Schuldhaus D and Gamp A and Zwick C and Eskofier BM,https://pubmed.ncbi.nlm.nih.gov/33924985/,eng,,,"The applicability of sensor-based human activity recognition in sport…	*Football	Humans	Laboratories	Machine Learning	Neural Networks, Computer	Learning",33924985,PMC8124919
rayyan-261347550,Personalized Adaptive Training Improves Performance at a Professional First-Person Shooter Action Videogame.,2021,,,Frontiers in psychology,1664-1078 (Print),12,,598410,Neri F and Smeralda CL and Momi D and Sprugnoli G and Menardi A and Ferrone S and Rossi S and Rossi A and Di Lorenzo G and Santarnecchi E,https://pubmed.ncbi.nlm.nih.gov/34177682/,eng,,,"First-Person Shooter (FPS)…
rayyan-261347551,Living systems are smarter bots: Slime mold semiosis versus AI symbol manipulation.,2021,8,,Bio Systems,1872-8324 (Electronic),206,,104430,Alexander VN and Bacigalupi JA and Garcia √íC,https://pubmed.ncbi.nlm.nih.gov/33887351/,eng,,Ireland,"Although machines may be good at mimicking, they are not currently able, as organisms are, to act creatively. We offer an understanding of th…	Animals	*Artificial Intelligence	Association Learning/physiology	Deep Learning	Humans	Physarum polycephalum/*physiology	Fungi,33887351,
rayyan-261347552,Mind Games: Game Engines as an Architecture for Intuitive Physics.,2017,9,,Trends in cognitive sciences,1879-307X (Electronic),21,9,649-665,Ullman TD and Spelke E and Battaglia P and Tenenbaum JB,https://pubmed.ncbi.nlm.nih.gov/28655498/,eng,,England,"We explore the hypothesis that many intuitive physical inferences are based on a mental physics engine that is analogous in many w…	Humans	Knowledge	*Mental Processes	Mind-Body Relations, Metaphysical	Physical Phenomena	*Physics	*Video Games",28655498,
rayyan-261347553,Promises and trust in human-robot interaction.,2021,5,6,Scientific reports,2045-2322 (Electronic),11,1,9687,Cominelli L and Feri F and Garofalo R and Giannetti C and Mel√©ndez-Jim√©nez MA and Greco A and Nardelli M and Scilingo EP and Kirchkamp O,https://pubmed.ncbi.nlm.nih.gov/33958624/,eng,,,"Understanding human trust in machine partners has become imperative due to the widespr…	Humans	*Man-Machine Systems	*Robotics	*Social Interaction	*Trust	Humanities	Humanism	Robotics,33958624,PMC8102555
rayyan-261347554,Chess Evolution Visualization.,2014,5,,IEEE transactions on visualization and computer graphics,1941-0506 (Electronic),20,5,702-13,Lu WL and Wang YS and Lin WC,https://pubmed.ncbi.nlm.nih.gov/26357293/,eng,,United States,"We present a chess visualization to convey the changes in a game over successive generations. It contains a score chart, an evolution graph and a chess board, s…
rayyan-261347555,Social behavior for autonomous vehicles.,2019,12,10,Proceedings of the National Academy of Sciences of the United States of America,1091-6490 (Electronic),116,50,24972-24978,Schwarting W and Pierson A and Alonso-Mora J and Karaman S and Rus D,https://pubmed.ncbi.nlm.nih.gov/31757853/,eng,,,"Deployment of autonomous vehicles on public roads promises increased efficiency and safety…	*Automation	*Automobile Driving	Decision Making	*Game Theory	Humans	*Machine Learning	Psychology, Social	*Social Behavior	Social Behavior",31757853,PMC6911195
rayyan-261347556,The Applicability of Self-Play Algorithms to Trading and Forecasting Financial Markets.,2021,,,Frontiers in artificial intelligence,2624-8212 (Electronic),4,,668465,Posth JA and Kotlarz P and Misheva BH and Osterrieder J and Schwendner P,https://pubmed.ncbi.nlm.nih.gov/34136801/,eng,,,"The central research question to answer in this study is whether the AI methodology of Self-Pla…
rayyan-261347557,Cognitive prostheses for goal achievement.,2019,10,,Nature human behaviour,2397-3374 (Electronic),3,10,1096-1106,Lieder F and Chen OX and Krueger PM and Griffiths TL,https://pubmed.ncbi.nlm.nih.gov/31427788/,eng,,England,"Procrastination takes a considerable toll on people's lives, the economy and society at large. Procrastination is often a consequence of people's propensity to …	Aged	*Artificial Intelligence	Cognition	*Decision Support Techniques	Female	*Goals	Humans	Male	Middle Aged	*Procrastination	Video Games	Young Adult	Prostheses and Implants,31427788,
rayyan-261347558,Making Learning Fun: Gaming in Radiology Education.,2019,8,,Academic radiology,1878-4046 (Electronic),26,8,1127-1136,Awan O and Dey C and Salts H and Brian J and Fotos J and Royston E and Braileanu M and Ghobadi E and Powell J and Chung C and Auffermann W,https://pubmed.ncbi.nlm.nih.gov/31005406/,eng,,United States,"With continued technologic advances, it is not surprising that g…	*Game Theory	Humans	Models, Educational	Radiology/*education	Simulation Training/*methods	Radiology	Learning",31005406,
rayyan-261347559,[Transformation in Nursing Education: Development and Implementation of Diverse Innovative Teaching].,2021,12,,Hu li za zhi The journal of nursing,0047-262X (Print),68,6,4-5,Cheng SF,https://pubmed.ncbi.nlm.nih.gov/34839484/,chi,,China (Republic : 1949- ),"Nursing education in Taiwan has evolved from the hospital-based nursing programs of the prewar era to today`s school-based ed…	Curriculum	*Education, Nursing	*Education, Nursing, Baccalaureate	Faculty, Nursing	Humans	*Students, Nursing	Teaching	Education, Nursing",34839484,
rayyan-261347560,Scientific Discovery Games for Biomedical Research.,2019,7,,Annual review of biomedical data science,2574-3414 (Electronic),2,1,253-279,Das R and Keep B and Washington P and Riedel-Kruse IH,https://pubmed.ncbi.nlm.nih.gov/34308269/,eng,,,"Over the past decade, scientific discovery games (SDGs) have emerged as a viable approach for biomedical research, engaging hundreds of thousan…
rayyan-261347561,How Far Will Clinical Application of AI Applications Advance for Colorectal Cancer Diagnosis?,2020,,,"Journal of the anus, rectum and colon",2432-3853 (Electronic),4,2,47-50,Mori Y and Kudo SE and Misawa M and Takeda K and Kudo T and Itoh H and Oda M and Mori K,https://pubmed.ncbi.nlm.nih.gov/32346642/,eng,,,"Integrating artificial intelligence (AI) applications into colonoscopy …
rayyan-261347562,Patient-Derived Induced Pluripotent Stem Cell-Based Models in Parkinson's Disease for Drug Identification.,2020,9,26,International journal of molecular sciences,1422-0067 (Electronic),21,19,,Kouroupi G and Antoniou N and Prodromidou K and Taoufik E and Matsas R,https://pubmed.ncbi.nlm.nih.gov/32993172/,eng,,,"Parkinson's disease (PD) is a common progressive neurodegenerative diso…	Coculture Techniques/methods	Drug Discovery/*methods	Drug Evaluation, Preclinical/methods	Humans	Induced Pluripotent Stem Cells/drug effects/*pathology	Neurons/drug effects/*pathology	Parkinson Disease/drug therapy/*pathology	Parkinson Disease",32993172,PMC7582359
rayyan-261347563,The cure: design and evaluation of a crowdsourcing game for gene selection for breast cancer survival prediction.,2014,7,29,JMIR serious games,2291-9279 (Print),2,2,e7,Good BM and Loguercio S and Griffith OL and Nanis M and Wu C and Su AI,https://pubmed.ncbi.nlm.nih.gov/25654473/,eng,,,"BACKGROUND: Molecular signatures for predicting breast cancer prognosis could greatly improve …
rayyan-261347564,What colour are your eyes? Teaching the genetics of eye colour & colour vision. Edridge Green Lecture RCOphth Annual Congress Glasgow May 2019.,2021,8,23,"Eye (London, England)",1476-5454 (Electronic),,,,Mackey DA,https://pubmed.ncbi.nlm.nih.gov/34426658/,eng,,England,"Eye colour and colour perception are excellent examples to use when teaching genetics as they encompass not simp…
rayyan-261347565,Atari-HEAD: Atari Human Eye-Tracking and Demonstration Dataset.,2020,2,,Proceedings of the ... AAAI Conference on Artificial Intelligence. AAAI Conference on Artificial Intelligence,2159-5399 (Print),34,4,6811-6820,Zhang R and Walshe C and Liu Z and Guan L and Muller KS and Whritner JA and Zhang L and Hayhoe MM and Ballard DH,https://pubmed.ncbi.nlm.nih.gov/32901213/,eng,,,"Large…	Humanism	Humans,32901213,PMC7476327
rayyan-261347566,Enculturing brains through patterned practices.,2010,10,,Neural networks : the official journal of the International Neural Network Society,1879-2782 (Electronic),23,8,1051-9,Roepstorff A and Niew√∂hner J and Beck S,https://pubmed.ncbi.nlm.nih.gov/20813499/,eng,,United States,"Recent findings in neuroscience have shown differential patterns in brain activity in response to simila…	*Anthropology, Cultural	Artificial Intelligence	Brain/growth & development/*physiology	Child	Child Development	*Culture	Humans	Neural Networks, Computer	Play and Playthings	*Practice, Psychological	Brain",20813499,
rayyan-261347567,A computational proof of concept of a machine-intelligent artificial pancreas using Lyapunov stability and differential game theory.,2014,7,,Journal of diabetes science and technology,1932-2968 (Electronic),8,4,791-806,Greenwood NJ and Gunton JE,https://pubmed.ncbi.nlm.nih.gov/25562888/,eng,,,"BACKGROUND: This study demonstrated the novel application of a ""machine-intelligent"" …	*Artificial Intelligence	Blood Glucose/metabolism	Data Mining	Diabetes Mellitus, Type 1/therapy	Equipment Design	*Game Theory	Humans	Models, Statistical	Nonlinear Dynamics	*Pancreas, Artificial	Postprandial Period/physiology	Predictive Value of Tests	Pancreas",25562888,PMC4764243
rayyan-261347568,Navigating the landscape of multiplayer games.,2020,11,5,Nature communications,2041-1723 (Electronic),11,1,5603,Omidshafiei S and Tuyls K and Czarnecki WM and Santos FC and Rowland M and Connor J and Hennes D and Muller P and P√©rolat J and Vylder B and Gruslys A and Munos R,https://pubmed.ncbi.nlm.nih.gov/33154362/,eng,,,"Multiplayer games have long been used as testbeds in arti…
rayyan-261347569,Checkers is solved.,2007,9,14,"Science (New York, N.Y.)",1095-9203 (Electronic),317,5844,1518-22,Schaeffer J and Burch N and Bj√∂rnsson Y and Kishimoto A and M√ºller M and Lake R and Lu P and Sutphen S,https://pubmed.ncbi.nlm.nih.gov/17641166/,eng,,United States,"The game of checkers has roughly 500 billion billion possible positions (5 x 10(20)). The task of solving the game, de…
rayyan-261347570,Individual Differences in Attributes of Trust in Automation: Measurement and Application to System Design.,2019,,,Frontiers in psychology,1664-1078 (Print),10,,1117,Sheridan TB,https://pubmed.ncbi.nlm.nih.gov/31178783/,eng,,,"Computer-based automation of sensing, analysis, memory, decision-making, and control in industrial, business, medical, scientific, and military applications…
rayyan-261347571,Decision making under ambiguity and risk in adolescent-onset schizophrenia.,2021,5,4,BMC psychiatry,1471-244X (Electronic),21,1,230,Li D and Zhang F and Wang L and Zhang Y and Yang T and Wang K and Zhu C,https://pubmed.ncbi.nlm.nih.gov/33947364/,eng,,,"OBJECTIVE: Numerous studies have identified impaired decision making (DM) under both ambiguity and risk in adult patients with sc…	Adult	Decision Making	*Gambling	Humans	Neuropsychological Tests	Risk-Taking	*Schizophrenia/diagnosis	Schizophrenia,33947364,PMC8094464
rayyan-261347572,Learning Macromanagement in Starcraft by Deep Reinforcement Learning.,2021,5,11,"Sensors (Basel, Switzerland)",1424-8220 (Electronic),21,10,,Huang W and Yin Q and Zhang J and Huang K,https://pubmed.ncbi.nlm.nih.gov/34065012/,eng,,,"StarCraft is a real-time strategy game that provides a complex environment for AI research. Macromanagement, i.e., selecting appropriate units to buil…
rayyan-261347573,Mastering the game of Go without human knowledge.,2017,10,18,Nature,1476-4687 (Electronic),550,7676,354-359,Silver D and Schrittwieser J and Simonyan K and Antonoglou I and Huang A and Guez A and Hubert T and Baker L and Lai M and Bolton A and Chen Y and Lillicrap T and Hui F and Sifre L and van den Driessche G and Graepel T and Hassabis D,https://pubmed.ncbi.nlm.nih.gov/29052630…	Humans	Neural Networks, Computer	Reinforcement, Psychology	*Software	Supervised Machine Learning	*Unsupervised Machine Learning	Humanities	Humanism",29052630,
rayyan-261347574,Reasons to Engage in and Learning Experiences From Different Play Strategies in a Web-Based Serious Game on Delirium for Medical Students: Mixed Methods Design.,2020,7,29,JMIR serious games,2291-9279 (Print),8,3,e18479,Buijs-Spanjers KR and Hegge HH and Cnossen F and Jaarsma DA and de Rooij SE,https://pubmed.ncbi.nlm.nih.gov/32723710/,eng,,,"BACKGROUND: Although many studies have…	P=.049). We did not find significant differences in student characteristics or measurement outcomes between play strategies. Participants' main reason for choosing normal play was to learn how to provide care to delirious patients, and the main reason for dark play was to gain insight into what a delirious patient has to endure during delirious episodes. All participants learned what to do when t…
rayyan-261347575,A cognitive approach to game usability and design: mental model development in novice real-time strategy gamers.,2006,6,,"Cyberpsychology & behavior : the impact of the Internet, multimedia and virtual reality on behavior and society",1094-9313 (Print),9,3,361-6,Graham J and Zheng L and Gonzalez C,https://pubmed.ncbi.nlm.nih.gov/16780404/,eng,,United States,"We developed a techni…	Humans	Psychology/*methods	*User-Computer Interface	Video Games/*statistics & numerical data	Cognition,16780404,
rayyan-261347576,Local positioning systems in (game) sports.,2011,,,"Sensors (Basel, Switzerland)",1424-8220 (Electronic),11,10,9778-97,Leser R and Baca A and Ogris G,https://pubmed.ncbi.nlm.nih.gov/22163725/,eng,,,"Position data of players and athletes are widely used in sports performance analysis for measuring the amounts of physical activities as well as for tactical assessments in game sport…	Humans	Posture/*physiology	Sports/*physiology	Sports,22163725,PMC3231285
rayyan-261347577,Beyond Domain-Specific Expertise: Neural Signatures of Face and Spatial Working Memory in Baduk (Go Game) Experts.,2018,,,Frontiers in human neuroscience,1662-5161 (Print),12,,319,Jung WH and Lee TY and Yoon YB and Choi CH and Kwon JS,https://pubmed.ncbi.nlm.nih.gov/30131686/,eng,,,"Recent advances of neuroimaging methodology and artificial intelligence have resulted in renewed i…	Memory",30131686,PMC6090201
rayyan-261347578,Dark Play of Serious Games: Effectiveness and Features (G4HE2018).,2019,8,,Games for health journal,2161-7856 (Electronic),8,4,301-306,Buijs-Spanjers KR and Hegge HHM and Cnossen F and Hoogendoorn E and Jaarsma DADC and de Rooij SE,https://pubmed.ncbi.nlm.nih.gov/30964340/,eng,,United States,"Objective: Choosing inappropriate or unethical actions in games is referred to as dark p…	*Awards and Prizes	Delirium/psychology	Empathy	Feedback	Female	Games, Recreational/*psychology	Humans	Male	Motivation	Problem Behavior/psychology	Psychometrics/instrumentation/methods	Self Efficacy	Statistics, Nonparametric	Students, Medical/*psychology/statistics & numerical data	Surveys and Questionnaires	Young Adult",30964340,
rayyan-261347579,Game playing.,2014,3,,Wiley interdisciplinary reviews. Cognitive science,1939-5086 (Electronic),5,2,193-205,Rosin CD,https://pubmed.ncbi.nlm.nih.gov/26304308/,eng,,United States,"Game playing has been a core domain of artificial intelligence research since the beginnings of the field. Game playing provides clearly defined arenas within which computational approaches can be readil…
rayyan-261347580,The Performance of Emotion Classifiers for Children With Parent-Reported Autism: Quantitative Feasibility Study.,2020,4,1,JMIR mental health,2368-7959 (Print),7,4,e13174,Kalantarian H and Jedoui K and Dunlap K and Schwartz J and Washington P and Husic A and Tariq Q and Ning M and Kline A and Wall DP,https://pubmed.ncbi.nlm.nih.gov/32234701/,eng,,,"BACKGROUND: Autism spectrum diso…	it is now estimated that approximately 1 in 40 children in the United States are affected. Due in part to increasing prevalence, access to treatment has become constrained. Hope lies in mobile solutions that provide therapy through artificial intelligence (AI) approaches, including facial and emotion detection AI models developed by mainstream cloud providers, available directly to consumers. How…	Autistic Disorder	Only Child	Child,32234701,PMC7160704
rayyan-261347581,"Risk and Disaster Management: From Planning and Expertise to Smart, Intelligent, and Adaptive Systems.",2018,,,Studies in health technology and informatics,1879-8365 (Electronic),247,,286-290,Benis A and Notea A and Barkan R,https://pubmed.ncbi.nlm.nih.gov/29677968/,eng,,Netherlands,"""Disaster"" means some surprising and misfortunate event. Its definition is broad and relates t…	D Center: AFRAN was established to study the disaster's reduction aspects. The Center's designation is to investigate and produce new approaches, methodologies and to offer recommendations in the fields of disaster mitigation, preparedness, response and recovery and to disseminate disaster's knowledge. Adjoint to the Center a ""Smart, Intelligent, and Adaptive Systems"" laboratory (SIAS) was esta…	*Disaster Planning	Disasters	Humans	Israel	*Risk Management	Intelligence,29677968,
rayyan-261347582,Decentralized dynamic understanding of hidden relations in complex networks.,2018,1,25,Scientific reports,2045-2322 (Electronic),8,1,1571,Mocanu DC and Exarchakos G and Liotta A,https://pubmed.ncbi.nlm.nih.gov/29371618/,eng,,,"Almost all the natural or human made systems can be understood and controlled using complex networks. This is a difficult problem due to the very large num…
rayyan-261347583,Mario Becomes Cognitive.,2017,4,,Topics in cognitive science,1756-8765 (Electronic),9,2,343-373,Schrodt F and Kneissler J and Ehrenfeld S and Butz MV,https://pubmed.ncbi.nlm.nih.gov/28176449/,eng,,United States,"In line with Allen Newell's challenge to develop complete cognitive architectures, and motivated by a recent proposal for a unifying subsymbolic computational theory of c…	Humans	*Learning	Motivation	Cognition,28176449,
rayyan-261347584,"Mastering Atari, Go, chess and shogi by planning with a learned model.",2020,12,,Nature,1476-4687 (Electronic),588,7839,604-609,Schrittwieser J and Antonoglou I and Hubert T and Simonyan K and Sifre L and Schmitt S and Guez A and Lockhart E and Hassabis D and Graepel T and Lillicrap T and Silver D,https://pubmed.ncbi.nlm.nih.gov/33361790/,eng,,England,"Constructing agents with p…
rayyan-261347585,The effects of age on brain cortical activation and functional connectivity during video game-based finger-to-thumb opposition movement: A functional near-infrared spectroscopy study.,2021,2,16,Neuroscience letters,1872-7972 (Electronic),746,,135668,Zhang N and Yuan X and Li Q and Wang Z and Gu X and Zang J and Ge R and Liu H and Fan Z and Bu L,https://pubmed.ncbi.nlm.nih.gov/334…	Aged	Aging/*metabolism/*psychology	Cerebral Cortex/*metabolism	Electrodes	Female	Fingers/*physiology	Humans	Male	Middle Aged	Nerve Net/metabolism	Spectroscopy, Near-Infrared/methods	Thumb/*physiology	Video Games/*psychology/trends	Young Adult	Brain	Fingers	Thumb",33497717,
rayyan-261347586,[Looking back 2018--focused on colorectal cancer].,2019,1,25,Zhonghua wei chang wai ke za zhi = Chinese journal of gastrointestinal surgery,1671-0274 (Print),22,1,9-16,Cai J and Wang L,https://pubmed.ncbi.nlm.nih.gov/30703787/,chi,,China,"Colorectal cancer is one of the most common malignant tumors, and its incidence and mortality are increasing year by year in China. In 2018, fo…	Clinical Trials as Topic	Colorectal Neoplasms/*diagnosis/epidemiology/*therapy	Combined Modality Therapy	Early Detection of Cancer/methods	Humans	Colorectal Neoplasms,30703787,
rayyan-261347587,Reaching the End-Game for GWAS: Machine Learning Approaches for the Prioritization of Complex Disease Loci.,2020,,,Frontiers in genetics,1664-8021 (Print),11,,350,Nicholls HL and John CR and Watson DS and Munroe PB and Barnes MR and Cabrera CP,https://pubmed.ncbi.nlm.nih.gov/32351543/,eng,,,"Genome-wide association studies (GWAS) have revealed thousands of genetic loci that under…
rayyan-261347588,Bayesian reaction optimization as a tool for chemical synthesis.,2021,2,,Nature,1476-4687 (Electronic),590,7844,89-96,Shields BJ and Stevens J and Li J and Parasram M and Damani F and Alvarado JIM and Janey JM and Adams RP and Doyle AG,https://pubmed.ncbi.nlm.nih.gov/33536653/,eng,,England,"Reaction optimization is fundamental to synthetic chemistry, from optimizing the yield of …	however, its application and assessment for reaction optimization in synthetic chemistry has not been investigated. Here we report the development of a framework for Bayesian reaction optimization and an open-source software tool that allows chemists to easily integrate state-of-the-art optimization algorithms into their everyday laboratory practices. We collect a large benchmark dataset for a pa…	*Bayes Theorem	Chemistry Techniques, Synthetic/*methods	Datasets as Topic	Decision Making	Halogenation	Palladium/chemistry	Reproducibility of Results",33536653,
rayyan-261347590,Superhuman AI for multiplayer poker.,2019,8,30,"Science (New York, N.Y.)",1095-9203 (Electronic),365,6456,885-890,Brown N and Sandholm T,https://pubmed.ncbi.nlm.nih.gov/31296650/,eng,,United States,"In recent years there have been great strides in artificial intelligence (AI), with games often serving as challenge problems, benchmarks, and milestones for progress. Poker has serve…	Game Theory	*Games, Recreational	Humans",31296650,
rayyan-261347591,How do we think machines think? An fMRI study of alleged competition with an artificial intelligence.,2012,,,Frontiers in human neuroscience,1662-5161 (Electronic),6,,103,Chaminade T and Rosset D and Da Fonseca D and Nazarian B and Lutcher E and Cheng G and Deruelle C,https://pubmed.ncbi.nlm.nih.gov/22586381/,eng,,,"Mentalizing is defined as the inference of mental states of fell…	Intelligence,22586381,PMC3347624
rayyan-261347592,"When people are defeated by artificial intelligence in a competition task requiring logical thinking, how do they make causal attribution?",2022,1,14,"Current psychology (New Brunswick, N.J.)",1046-1310 (Print),,,1-16,Yokoi R and Nakayachi K,https://pubmed.ncbi.nlm.nih.gov/35043036/,eng,,,"Given that artificial intelligence (AI) has been predicted to eventually take on human tas…	Causality	Intelligence,35043036,PMC8758208
rayyan-261347593,Hybrid Basketball Game Outcome Prediction Model by Integrating Data Mining Methods for the National Basketball Association.,2021,4,17,"Entropy (Basel, Switzerland)",1099-4300 (Electronic),23,4,,Chen WJ and Jhou MJ and Lee TS and Lu CJ,https://pubmed.ncbi.nlm.nih.gov/33920720/,eng,,,"The sports market has grown rapidly over the last several decades. Sports outcomes prediction is a…
rayyan-261347594,Multisource Transfer Double DQN Based on Actor Learning.,2018,6,,IEEE transactions on neural networks and learning systems,2162-2388 (Electronic),29,6,2227-2238,Pan J and Wang X and Cheng Y and Yu Q and Jie Pan and Xuesong Wang and Yuhu Cheng and Qiang Yu and Yu Q and Cheng Y and Pan J and Wang X,https://pubmed.ncbi.nlm.nih.gov/29771674/,eng,,United States,"Deep reinforcement lea…	Computer Simulation	Humans	*Machine Learning	*Neural Networks, Computer	*Reinforcement, Psychology	*Transfer, Psychology",29771674,
rayyan-261347595,Inferring Mathematical Equations Using Crowdsourcing.,2015,,,PloS one,1932-6203 (Electronic),10,12,e0145557,Wasik S and Fratczak F and Krzyskow J and Wulnikowski J,https://pubmed.ncbi.nlm.nih.gov/26713846/,eng,,,"Crowdsourcing, understood as outsourcing work to a large network of people in the form of an open call, has been utilized successfully many times, including a very inter…	the chain of consecutive solutions that led to the best solution was obtained by the continuous collaboration of several players.","RAYYAN-INCLUSION: {""Daniel""=>""Excluded"", ""Jeremy""=>""Excluded""} | RAYYAN-EXCLUSION-REASONS: no focus on health",,Crowdsourcing/*methods	Internet	Mathematics/*methods	Surveys and Questionnaires	Video Games	Mathematics,26713846,PMC4701001
rayyan-261347596,Recent Trends and Future Direction of Dental Research in the Digital Era.,2020,3,18,International journal of environmental research and public health,1660-4601 (Electronic),17,6,,Joda T and Bornstein MM and Jung RE and Ferrari M and Waltimo T and Zitzmann NU,https://pubmed.ncbi.nlm.nih.gov/32197311/,eng,,,"The digital transformation in dental medicine, based on electronic health …	*Dental Research/trends	Forecasting	Humans	Quality of Life	*Virtual Reality,32197311,PMC7143449
rayyan-261347597,MOSAIC for multiple-reward environments.,2012,3,,Neural computation,1530-888X (Electronic),24,3,577-606,Sugimoto N and Haruno M and Doya K and Kawato M,https://pubmed.ncbi.nlm.nih.gov/22168558/,eng,,United States,"Reinforcement learning (RL) can provide a basic framework for autonomous robots to learn to control and maximize future cumulative rewards in complex environments. To a…	*Artificial Intelligence	Learning	Reinforcement, Psychology	*Reward	Robotics/*methods	Reward",22168558,
rayyan-261347598,Exploring the phenomenon and ethical issues of AI paternalism in health apps.,2022,2,,Bioethics,1467-8519 (Electronic),36,2,194-200,K√ºhler M,https://pubmed.ncbi.nlm.nih.gov/34031908/,eng,,England,"Health apps, including consumer-oriented fitness apps, have two functions. They are supposed to monitor and promote users' health, the latter by way of being an instance of persuasive …	*Delivery of Health Care	Humans	Morals	Paternalism	Technology	Paternity,34031908,
rayyan-261347599,"Representing, learning, and controlling complex object interactions.",2018,,,Autonomous robots,0929-5593 (Print),42,7,1355-1367,Zhou Y and Burchfiel B and Konidaris G,https://pubmed.ncbi.nlm.nih.gov/30956402/,eng,,,"We present a framework for representing scenarios with complex object interactions, where a robot cannot directly interact with the object it wishes to control and m…
rayyan-261347600,Game-Theoretic Decision Support for Cyber Forensic Investigations.,2021,8,5,"Sensors (Basel, Switzerland)",1424-8220 (Electronic),21,16,,Nisioti A and Loukas G and Rass S and Panaousis E,https://pubmed.ncbi.nlm.nih.gov/34450740/,eng,,,"The use of anti-forensic techniques is a very common practice that stealthy adversaries may deploy to minimise their traces and make the investiga…	*Computer Security	Uncertainty,34450740,PMC8401095
rayyan-261347601,Inequity aversion and the evolution of cooperation.,2014,2,,"Physical review. E, Statistical, nonlinear, and soft matter physics",1550-2376 (Electronic),89,2,022802,Ahmed A and Karlapalem K,https://pubmed.ncbi.nlm.nih.gov/25353529/,eng,,United States,"Evolution of cooperation is a widely studied problem in biology, social science, economics, and artificial intelligence. Most of t…	Computer Simulation	*Cooperative Behavior	*Decision Making	*Game Theory	Humans	*Models, Theoretical	*Reward	Socioeconomic Factors",25353529,
rayyan-261347602,Ambient Intelligence Environment for Home Cognitive Telerehabilitation.,2018,10,29,"Sensors (Basel, Switzerland)",1424-8220 (Electronic),18,11,,Oliver M and Teruel MA and Molina JP and Romero-Ayuso D and Gonz√°lez P,https://pubmed.ncbi.nlm.nih.gov/30380634/,eng,,,"Higher life expectancy is increasing the number of age-related cognitive impairment cases. It is also relevant, as so…	Cognition/*physiology	Electrodes	Exercise/physiology	Fuzzy Logic	Humans	Signal Processing, Computer-Assisted	Surveys and Questionnaires	Telerehabilitation/*methods	Touch/physiology	Vibration	Intelligence	Cognition",30380634,PMC6263953
rayyan-261347603,"See, feel, act: Hierarchical learning for complex manipulation skills with multisensory fusion.",2019,1,30,Science robotics,2470-9476 (Electronic),4,26,,Fazeli N and Oller M and Wu J and Wu Z and Tenenbaum JB and Rodriguez A,https://pubmed.ncbi.nlm.nih.gov/33137764/,eng,,United States,"Humans are able to seamlessly integrate tactile and visual stimuli with their intuitions to ex…	Emotions,33137764,
rayyan-261347604,Wearable Triboelectric Sensors Enabled Gait Analysis and Waist Motion Capture for IoT-Based Smart Healthcare Applications.,2021,11,19,"Advanced science (Weinheim, Baden-Wurttemberg, Germany)",2198-3844 (Electronic),,,e2103694,Zhang Q and Jin T and Cai J and Xu L and He T and Wang T and Tian Y and Li L and Peng Y and Lee C,https://pubmed.ncbi.nlm.nih.gov/34796695/,eng,,Germany,"Ga…
rayyan-261347605,Head-Mounted Display-Based Application for Cognitive Training.,2020,11,17,"Sensors (Basel, Switzerland)",1424-8220 (Electronic),20,22,,Varela-Ald√°s J and Palacios-Navarro G and Amariglio R and Garc√≠a-Magari√±o I,https://pubmed.ncbi.nlm.nih.gov/33212748/,eng,,,"Virtual Reality (VR) has had significant advances in rehabilitation, due to the gamification of cognitive activities th…	*Cognition	Female	Humans	Male	Memory	Rehabilitation/*instrumentation	*Smart Glasses	Video Games	*Virtual Reality	Walking	Young Adult	Cognition,33212748,PMC7696435
rayyan-261347606,"AI, big data, and robots for the evolution of biotechnology.",2019,12,,Genomics & informatics,1598-866X (Print),17,4,e44,Kim H,https://pubmed.ncbi.nlm.nih.gov/31896244/,eng,,,"Artificial intelligence (AI), big data, and ubiquitous robotic companions (URCs)-the three most notable technologies of the 4th Industrial Revolution-are receiving renewed attention each day. Technologies …	Robotics,31896244,PMC6944054
rayyan-261347607,Quantum-Like Interdependence Theory Advances Autonomous Human-Machine Teams (A-HMTs).,2020,10,28,"Entropy (Basel, Switzerland)",1099-4300 (Electronic),22,11,,Lawless WF,https://pubmed.ncbi.nlm.nih.gov/33286995/,eng,,,"As humanity grapples with the concept of autonomy for human-machine teams (A-HMTs), unresolved is the necessity for the control of autonomy that instills trust. For…	e.g., game theory, scale-free network theory, multi-agent systems, drone swarms. As an example, guided by artificial intelligence (AI, including machine learning, ML) or by human operators, swarms of drones have made spectacular gains in applications too numerous to list (e.g., crop management	mapping, surveillance and fire-fighting systems	weapon systems). But under states of uncertainty or where conflict exists, rational models fail, exactly where interdependence theory thrives. Large, coupled physical or information systems can also experience synergism or dysergism from interdependence. Synergistically, the best human teams are not only highly interdependent, but they also exploit interdependence to reduce uncertainty, the focus…	e.g., to maintain interdependence, we previously established that boundaries reduce dysergic effects to allow teams to function (akin to blocking interference to prevent quantum decoherence). Second, we extend our prior findings with case studies to predict with interdependence theory that as uncertainty increases in non-factorable situations for humans, the duality in two-sided beliefs serves de…	Humanism	Humans,33286995,PMC7711756
rayyan-261347608,What Is the Model in Model-Based Planning?,2021,1,,Cognitive science,1551-6709 (Electronic),45,1,e12928,Pouncy T and Tsividis P and Gershman SJ,https://pubmed.ncbi.nlm.nih.gov/33398907/,eng,,United States,"Flexibility is one of the hallmarks of human problem-solving. In everyday life, people adapt to changes in common tasks with little to no additional training. Much of the exist…	*Generalization, Psychological	Humans	Learning	Problem Solving	Video Games",33398907,
rayyan-261347609,Explaining multivariate molecular diagnostic tests via Shapley values.,2021,7,8,BMC medical informatics and decision making,1472-6947 (Electronic),21,1,211,Roder J and Maguire L and Georgantas R 3rd and Roder H,https://pubmed.ncbi.nlm.nih.gov/34238309/,eng,,,"BACKGROUND: Machine learning (ML) can be an effective tool to extract information from attribute-rich molecular datasets f…	Cohort Studies	Humans	*Machine Learning	*Pathology, Molecular	Molecular Diagnostic Techniques",34238309,PMC8265031
rayyan-261347610,The Impact of Technology on People with Autism Spectrum Disorder: A Systematic Literature Review.,2019,10,16,"Sensors (Basel, Switzerland)",1424-8220 (Electronic),19,20,,Valencia K and Rusu C and Qui√±ones D and Jamet E,https://pubmed.ncbi.nlm.nih.gov/31623200/,eng,,,"People with autism spectrum disorder (ASD) tend to enjoy themselves and be engaged when interacting with computer…	Emotions/*physiology	Humans	Learning/*physiology	*Technology	User-Computer Interface	Virtual Reality	Child Development Disorders, Pervasive	Autistic Disorder",31623200,PMC6832622
rayyan-261347611,Evolution of state-dependent strategies in stochastic games.,2021,10,21,Journal of theoretical biology,1095-8541 (Electronic),527,,110818,Wang G and Su Q and Wang L,https://pubmed.ncbi.nlm.nih.gov/34181968/,eng,,England,"In a population of interacting individuals, the environment for interactions often changes due to individuals' behaviors, which in turn drive the evolution of in…	based on the sub-strategy, individuals then decide their behaviors	their behaviors subsequently modify the environment state. We use the theory of stochastic games and evolutionary dynamics to analyze this idea. We find that when environment changes slower than behaviors, state-dependent strategies (i.e. taking different sub-strategies under different environment states) can outperform state-independent strategies (i.e. taking an identical sub-strategy under all…	(2) when the environment switches between two or more states. Furthermore, the environment changing rate decides if state-dependent strategies benefit global cooperation. The evolution sees the rise of the cooperation level for fast environment switching and the decrease otherwise. Our work stresses that individuals' perceptions of different environment states are beneficial to their survival and…	Cooperative Behavior	Feedback	*Game Theory	Humans	Probability	Stochastic Processes,34181968,
rayyan-261347612,Modeling human intuitions about liquid flow with particle-based simulation.,2019,7,,PLoS computational biology,1553-7358 (Electronic),15,7,e1007210,Bates CJ and Yildirim I and Tenenbaum JB and Battaglia P,https://pubmed.ncbi.nlm.nih.gov/31329579/,eng,,,"Humans can easily describe, imagine, and, crucially, predict a wide variety of behaviors of liquids-splashing, squirting, gushin…	Computer Simulation	Heuristics	Humans	*Hydrodynamics	*Intuition	Judgment	Models, Psychological	Models, Statistical	Neural Networks, Computer	Physical Phenomena	Humanities	Humanism",31329579,PMC6675131
rayyan-261347613,Developing Deep Learning Applications for Life Science and Pharma Industry.,2018,6,,Drug research,2194-9387 (Electronic),68,6,305-310,Siegismund D and Tolkachev V and Heyse S and Sick B and Duerr O and Steigele S,https://pubmed.ncbi.nlm.nih.gov/29341027/,eng,,Germany,"Deep Learning has boosted artificial intelligence over the past 5 years and is seen now as one of the major techn…	Drug Industry/*methods	*Machine Learning	*Software,29341027,
rayyan-261347614,An Analysis of the Interaction Between Intelligent Software Agents and Human Users.,2018,,,Minds and machines,0924-6495 (Print),28,4,735-774,Burr C and Cristianini N and Ladyman J,https://pubmed.ncbi.nlm.nih.gov/30930542/,eng,,,"Interactions between an intelligent software agent (ISA) and a human user are ubiquitous in everyday situations such as access to information, entertainm…	Humanism	Humans	Software	Intelligence,30930542,PMC6404627
rayyan-261347615,How to Create Shared Symbols.,2018,5,,Cognitive science,1551-6709 (Electronic),42,,241-269,Fay N and Walker B and Swoboda N and Garrod S,https://pubmed.ncbi.nlm.nih.gov/29457653/,eng,,United States,"Human cognition and behavior are dominated by symbol use. This paper examines the social learning strategies that give rise to symbolic communication. Experiment 1 contrasts an indivi…	Communication	*Creativity	*Emblems and Insignia	Games, Experimental	Humans	*Interpersonal Relations	Male	Social Conformity",29457653,
rayyan-261347616,Machine Learning and Intracranial Aneurysms: From Detection to Outcome Prediction.,2022,,,Acta neurochirurgica. Supplement,0065-1419 (Print),134,,319-331,Stumpo V and Staartjes VE and Esposito G and Serra C and Regli L and Olivi A and Sturiale CL,https://pubmed.ncbi.nlm.nih.gov/34862556/,eng,,Austria,"Machine learning (ML) is a rapidly rising research tool in biomedical sciences …	Humans	*Intracranial Aneurysm/diagnostic imaging	Machine Learning	Prognosis	Risk Factors	Intracranial Aneurysm",34862556,
rayyan-261347617,Active Inference in OpenAI Gym: A Paradigm for¬†Computational Investigations Into Psychiatric¬†Illness.,2018,9,,Biological psychiatry. Cognitive neuroscience and neuroimaging,2451-9030 (Electronic),3,9,809-818,Cullen M and Davey B and Friston KJ and Moran RJ,https://pubmed.ncbi.nlm.nih.gov/30082215/,eng,,United States,"BACKGROUND: Artificial intelligence has recently attained hum…	*Aging	*Anhedonia	*Artificial Intelligence	*Computer Simulation	Female	Humans	Male	*Mental Disorders	Middle Aged	*Neuroimaging	*Video Games	Young Adult,30082215,
rayyan-261347618,Engagement Enhancement Based on Human-in-the-Loop Optimization for Neural Rehabilitation.,2020,,,Frontiers in neurorobotics,1662-5218 (Print),14,,596019,Wang J and Wang W and Ren S and Shi W and Hou ZG,https://pubmed.ncbi.nlm.nih.gov/33304263/,eng,,,"Enhancing patients' engagement is of great benefit for neural rehabilitation. However, physiological and neurological differences a…	both of these factors make engagement enhancement a challenge. This challenge can be overcome by training task optimization based on subjects' responses. To this end, an engagement enhancement method based on human-in-the-loop optimization is proposed in this paper. Firstly, an interactive speed-tracking riding game is designed as the training task in which four reference speed curves (RSCs) are …	Humanism	Humans,33304263,PMC7693715
rayyan-261347619,"Successful Reboot of High-Performance Sporting Activities by Japanese National Women's Handball Team in Tokyo, 2020 during the COVID-19 Pandemic: An Initiative Using the Japan Sports-Cyber Physical System (JS-CPS) of the Sports Research Innovation Project (SRIP).",2021,9,18,International journal of environmental research and public health,1660-4601 (Electronic),18,18,,Ogasawara …	Athletes	*COVID-19	Female	Humans	Japan/epidemiology	*Pandemics	SARS-CoV-2	Tokyo	Sports	Japan,34574789,PMC8468396
rayyan-261347620,Human-level performance in 3D multiplayer games with population-based reinforcement learning.,2019,5,31,"Science (New York, N.Y.)",1095-9203 (Electronic),364,6443,859-865,Jaderberg M and Czarnecki WM and Dunning I and Marris L and Lever G and Casta√±eda AG and Beattie C and Rabinowitz NC and Morcos AS and Ruderman A and Sonnerat N and Green T and Deason L and Leibo JZ and Silver …	*Reinforcement, Psychology	Reward	*Video Games	Humanities	Humanism	Humans",31147514,
rayyan-261347621,An adaptive deep reinforcement learning framework enables curling robots with human-like performance in real-world conditions.,2020,9,23,Science robotics,2470-9476 (Electronic),5,46,,Won DO and M√ºller KR and Lee SW,https://pubmed.ncbi.nlm.nih.gov/32967991/,eng,,United States,"The game of curling can be considered a good test bed for studying the interaction between artificial in…	Humanism	Humans	Robotics,32967991,
rayyan-261347622,Surgical robotics beyond enhanced dexterity instrumentation: a survey of machine learning techniques and their role in intelligent and autonomous surgical actions.,2016,4,,International journal of computer assisted radiology and surgery,1861-6429 (Electronic),11,4,553-68,Kassahun Y and Yu B and Tibebu AT and Stoyanov D and Giannarou S and Metzen JH and Vander Poorten E,https://pu…	Humans	*Machine Learning	Robotics/*instrumentation	Robotics	Intelligence,26450107,
rayyan-261347623,AI-driven laboratory workflows enable operation in the age of social distancing.,2021,12,17,SLAS technology,2472-6311 (Electronic),,,,Marescotti D and Narayanamoorthy C and Bonjour F and Kuwae K and Graber L and Calvino-Martin F and Ghosh S and Hoeng J,https://pubmed.ncbi.nlm.nih.gov/35058197/,eng,,United States,"The COVID-19 (Coronavirus disease 2019) global pandemic has upended…
rayyan-261347624,Application of Machine Learning in Air Hockey Interactive Control System.,2020,12,17,"Sensors (Basel, Switzerland)",1424-8220 (Electronic),20,24,,Chang CL and Chen ST and Chang CY and Jhou YC,https://pubmed.ncbi.nlm.nih.gov/33348665/,eng,,,"In recent years, chip design technology and AI (artificial intelligence) have made significant progress. This forces all of fields to investi…	Learning,33348665,PMC7767285
rayyan-261347625,Security and privacy issues related to the workplace-based security robot system.,2021,,,"Work (Reading, Mass.)",1875-9270 (Electronic),68,3,871-879,Guangnan Z and Tao H and Rahman MA and Yao L and Al-Saffar A and Meng Q and Liu W and Yaseen ZM,https://pubmed.ncbi.nlm.nih.gov/33612530/,eng,,Netherlands,"BACKGROUND: An isolated robot must take account of uncertainty in its world m…	Humans	Privacy	*Robotics	Workplace	Robotics,33612530,
rayyan-261347626,Hypergraph Clustering Based on Game-Theory for Mining Microbial High-Order Interaction Module.,2020,,,Evolutionary bioinformatics online,1176-9343 (Print),16,,1176934320970572,Yu L and Shen X and Yang J and Wei K and Zhong D and Xiang R,https://pubmed.ncbi.nlm.nih.gov/33328721/,eng,,,"Microbial community is ubiquitous in nature, which has a great impact on the living environment …
rayyan-261347627,Cybernetic combatants support the importance of duels in the evolution of extreme weapons.,2020,6,10,Proceedings. Biological sciences,1471-2954 (Electronic),287,1928,20200254,Fea MP and Boisseau RP and Emlen DJ and Holwell GI,https://pubmed.ncbi.nlm.nih.gov/32517625/,eng,,,"A current evolutionary hypothesis predicts that the most extreme forms of animal weaponry arise in systems …	Animals	Artificial Intelligence	*Behavior, Animal	Biological Evolution	*Competitive Behavior	Cybernetics	Weapons",32517625,PMC7341936
rayyan-261347628,Social diversity and promotion of cooperation in the spatial prisoner's dilemma game.,2008,1,,"Physical review. E, Statistical, nonlinear, and soft matter physics",1539-3755 (Print),77,1,011904,Perc M and Szolnoki A,https://pubmed.ncbi.nlm.nih.gov/18351873/,eng,,United States,"The diversity in wealth and social status is present not only among humans, but throughout the animal wo…	Computer Simulation	*Cooperative Behavior	*Decision Making	*Game Theory	*Models, Theoretical	*Population Dynamics	*Social Behavior	Prisons	Prisoners",18351873,
rayyan-261347629,To maximize or randomize? An experimental study of probability matching in financial decision making.,2021,,,PloS one,1932-6203 (Electronic),16,8,e0252540,Lo AW and Marlowe KP and Zhang R,https://pubmed.ncbi.nlm.nih.gov/34437550/,eng,,,"Probability matching, also known as the ""matching law"" or Herrnstein's Law, has long puzzled economists and psychologists because of its appare…	*Financial Management	Humans	*Models, Economic	Probability	Random Allocation	Decision Making",34437550,PMC8389367
rayyan-261347630,Getting your game on: Using virtual reality to improve real table tennis skills.,2019,,,PloS one,1932-6203 (Electronic),14,9,e0222351,Michalski SC and Szpak A and Saredakis D and Ross TJ and Billinghurst M and Loetscher T,https://pubmed.ncbi.nlm.nih.gov/31504070/,eng,,,"OBJECTIVE: The present study investigates skill transfer from Virtual Reality (VR) sports training to the real …	Adult	*Athletic Performance	Female	Humans	Male	*Tennis	*Virtual Reality	Young Adult,31504070,PMC6736297
rayyan-261347631,Applying deep learning to defect detection in printed circuit boards via a newest model of you-only-look-once.,2021,5,21,Mathematical biosciences and engineering : MBE,1551-0018 (Electronic),18,4,4411-4428,Adibhatla VA and Chih HC and Hsu CC and Cheng J and Abbod MF and Shieh JS,https://pubmed.ncbi.nlm.nih.gov/34198445/,eng,,United States,"In this paper, a new model known as YOLO…	*Artificial Intelligence	*Deep Learning	Learning,34198445,
rayyan-261347632,"Introducing the NEMO-Lowlands iconic gesture dataset, collected through a gameful human-robot interaction.",2021,6,,Behavior research methods,1554-3528 (Electronic),53,3,1353-1370,de Wit J and Krahmer E and Vogt P,https://pubmed.ncbi.nlm.nih.gov/33078363/,eng,,,"This paper describes a novel dataset of iconic gestures, together with a publicly available robot-based elicitation me…	Child	Gestures	Humans	Netherlands	*Robotics	Humanities	Humanism	Robotics,33078363,PMC8219587
rayyan-261347633,Algorithm exploitation: Humans are keen to exploit benevolent AI.,2021,6,25,iScience,2589-0042 (Electronic),24,6,102679,Karpus J and Kr√ºger A and Verba JT and Bahrami B and Deroy O,https://pubmed.ncbi.nlm.nih.gov/34189440/,eng,,,"We cooperate with other people despite the risk of being exploited or hurt. If future artificial intelligence (AI) systems are benevolent and cooperati…	Humanism	Humans	Algorithms,34189440,PMC8219775
rayyan-261347634,Using food-web theory to conserve ecosystems.,2016,1,18,Nature communications,2041-1723 (Electronic),7,,10245,McDonald-Madden E and Sabbadin R and Game ET and Baxter PW and Chad√®s I and Possingham HP,https://pubmed.ncbi.nlm.nih.gov/26776253/,eng,,,"Food-web theory can be a powerful guide to the management of complex ecosystems. However, we show that indices of species importance…	Artificial Intelligence	Bayes Theorem	*Ecosystem	*Food Chain,26776253,PMC4735605
rayyan-261347635,"Launching ""the evolution of cooperation"".",2012,4,21,Journal of theoretical biology,1095-8541 (Electronic),299,,21-4,Axelrod R,https://pubmed.ncbi.nlm.nih.gov/21540040/,eng,,England,"This article describes three aspects of the author's early work on the evolution of the cooperation. First, it explains how the idea for a computer tournament for the iterated Prisoner's Dilemma w…	*Biological Evolution	*Cooperative Behavior	Game Theory	Genetics, Population/history	History, 20th Century	Interprofessional Relations	United States",21540040,
rayyan-261347636,Reinforcement learning meets minority game: Toward optimal resource allocation.,2019,3,,Physical review. E,2470-0053 (Electronic),99,3,032302,Zhang SP and Dong JQ and Liu L and Huang ZG and Huang L and Lai YC,https://pubmed.ncbi.nlm.nih.gov/30999513/,eng,,United States,"The main point of this paper is to provide an affirmative answer through exploiting reinforcement learning (RL)…	Health Resources,30999513,
rayyan-261347637,Superhuman AI for heads-up no-limit poker: Libratus beats top professionals.,2018,1,26,"Science (New York, N.Y.)",1095-9203 (Electronic),359,6374,418-424,Brown N and Sandholm T,https://pubmed.ncbi.nlm.nih.gov/29249696/,eng,,United States,"No-limit Texas hold'em is the most popular form of poker. Despite artificial intelligence (AI) successes in perfect-information games, the priv…	*Artificial Intelligence	*Games, Recreational	Humans",29249696,
rayyan-261347638,"A general reinforcement learning algorithm that masters chess, shogi, and Go through self-play.",2018,12,7,"Science (New York, N.Y.)",1095-9203 (Electronic),362,6419,1140-1144,Silver D and Hubert T and Schrittwieser J and Antonoglou I and Lai M and Guez A and Lanctot M and Sifre L and Kumaran D and Graepel T and Lillicrap T and Simonyan K and Hassabis D,https://pubmed.ncbi.nlm.n…	*Artificial Intelligence	Humans	*Reinforcement, Psychology	Software	*Video Games",30523106,
rayyan-261347639,Interaction Modalities Used on Serious Games for Upper Limb Rehabilitation: A Systematic Review.,2019,10,,Games for health journal,2161-7856 (Electronic),8,5,313-325,Aguilar-Lazcano CA and Rechy-Ramirez EJ and Hu H and Rios-Figueroa HV and Marin-Hernandez A,https://pubmed.ncbi.nlm.nih.gov/31287734/,eng,,United States,"This systematic review aims to analyze the state-of-the-art re…	be at least four pages in length	use or develop serious games	focus on upper limb rehabilitation	and be published between 2007 and 2017. Of 121 articles initially retrieved, 33 articles met the inclusion criteria. Three interaction modalities were found: vision systems (42.4%), complementary vision systems (30.3%), and no-vision systems (27.2%). Vision systems and no-vision systems obtained a similar mean QualSyst (86%) followed by complementary vision systems (85.7%). Almost half of the stu…	*Games, Experimental	Humans	Rehabilitation/*methods/standards/trends	*Upper Extremity",31287734,
rayyan-261347640,Choice Quality as a Function of Decision Accuracy and Search Cost.,2019,7,,Iranian journal of psychiatry,1735-4587 (Print),14,3,203-210,Rastgoo Sisakht R and Mousavi S and Negarandeh R and Valizadegan H and Noroozian M and Tehrani-Doost M and Razaghi EM,https://pubmed.ncbi.nlm.nih.gov/31598123/,eng,,,"Objective: A prominent challenge in modeling choice is specification of the und…
rayyan-261347641,AI4COVID-19: AI enabled preliminary diagnosis for COVID-19 from cough samples via an app.,2020,,,Informatics in medicine unlocked,2352-9148 (Print),20,,100378,Imran A and Posokhova I and Qureshi HN and Masood U and Riaz MS and Ali K and John CN and Hussain MI and Nabeel M,https://pubmed.ncbi.nlm.nih.gov/32839734/,eng,,,"BACKGROUND: The inability to test at scale has become humani…
rayyan-261347642,Inferring statistical trends of the COVID19 pandemic from current data. Where probability meets fuzziness.,2021,10,,Information sciences,0020-0255 (Print),574,,333-348,Apolloni B,https://pubmed.ncbi.nlm.nih.gov/34127869/,eng,,,"We introduce unprecedented tools to infer approximate evolution features of the COVID19 outbreak when these features are altered by containment measures. …
rayyan-261347643,Massive Open Online Courses: Current and Future Trends in Biomedical Sciences.,2019,,,Advances in experimental medicine and biology,0065-2598 (Print),1171,,47-53,Murray JA,https://pubmed.ncbi.nlm.nih.gov/31823239/,eng,,United States,"The first massive open online courses or MOOCs were offered in 2008 in the USA, since then MOOCs have hit the higher education (HE) section by storm…	*Educational Technology/trends	*Internet	Learning",31823239,
rayyan-261347644,Understanding collective behaviors in reinforcement learning evolutionary games via a belief-based formalization.,2020,4,,Physical review. E,2470-0053 (Electronic),101,4,042402,Zhang JQ and Zhang SP and Chen L and Liu XD,https://pubmed.ncbi.nlm.nih.gov/32422851/,eng,,United States,"Collective behaviors by self-organization are ubiquitous in nature and human society and extensive …	*Biological Evolution	*Reinforcement, Psychology",32422851,
rayyan-261347645,An sEMG-Controlled 3D Game for Rehabilitation Therapies: Real-Time Time Hand Gesture Recognition Using Deep Learning Techniques.,2020,11,12,"Sensors (Basel, Switzerland)",1424-8220 (Electronic),20,22,,Nasri N and Orts-Escolano S and Cazorla M,https://pubmed.ncbi.nlm.nih.gov/33198083/,eng,,,"In recent years the advances in Artificial Intelligence (AI) have been seen to play an imp…	Artificial Intelligence	*Deep Learning	Electromyography	*Gestures	*Hand	Humans	Neural Networks, Computer	Pattern Recognition, Automated	*Rehabilitation	*Video Games",33198083,PMC7696342
rayyan-261347646,A Review on the Bioinformatics Tools for Neuroimaging.,2015,12,,The Malaysian journal of medical sciences : MJMS,1394-195X (Print),22,,9-19,Man MY and Ong MS and Mohamad MS and Deris S and Sulong G and Yunus J and Che Harun FK,https://pubmed.ncbi.nlm.nih.gov/27006633/,eng,,,"Neuroimaging is a new technique used to create images of the structure and function of the nervous system …
rayyan-261347647,The evolution of strategy in bacterial warfare via the regulation of bacteriocins and antibiotics.,2021,9,7,eLife,2050-084X (Electronic),10,,,Niehus R and Oliveira NM and Li A and Fletcher AG and Foster KR,https://pubmed.ncbi.nlm.nih.gov/34488940/,eng,,,"Bacteria inhibit and kill one another with a diverse array of compounds, including bacteriocins and antibiotics. These attacks …	Bacterial Physiological Phenomena	Bacteriocins/*metabolism	Biological Evolution	*Biological Warfare	*Quorum Sensing	Anti-Bacterial Agents,34488940,PMC8423443
rayyan-261347648,Brain activation during the observation of real soccer game situations predicts creative goal scoring.,2021,7,6,Social cognitive and affective neuroscience,1749-5024 (Electronic),16,7,707-715,Rominger C and Koschutnig K and Memmert D and Papousek I and Perchtold-Stefan CM and Benedek M and Schwerdtfeger AR and Fink A,https://pubmed.ncbi.nlm.nih.gov/33760069/,eng,,,"Creativity is …	Brain Mapping	Cognition	Creativity	Humans	Male	*Soccer	Brain,33760069,PMC8259291
rayyan-261347649,Observational learning computations in neurons of the human anterior cingulate cortex.,2016,9,6,Nature communications,2041-1723 (Electronic),7,,12722,Hill MR and Boorman ED and Fried I,https://pubmed.ncbi.nlm.nih.gov/27598687/,eng,,,"When learning from direct experience, neurons in the primate brain have been shown to encode a teaching signal used by algorithms in artificial inte…	Bayes Theorem	Brain Mapping	Decision Making	Female	Gyrus Cinguli/*cytology/*physiology	Humans	*Learning	Male	Neurons/*physiology	*Observation	Humanities	Humanism	Gyrus Cinguli,27598687,PMC5025858
rayyan-261347650,Set as an instance of a real-world visual-cognitive task.,2013,1,,Cognitive science,1551-6709 (Electronic),37,1,146-75,Nyamsuren E and Taatgen NA,https://pubmed.ncbi.nlm.nih.gov/23323724/,eng,,United States,"Complex problem solving is often an integration of perceptual processing and deliberate planning. But what balances these two processes, and how do novices differ from expert…	Association Learning	Attention	*Cognition	*Color Perception	Decision Making	Executive Function	*Games, Experimental	Humans	*Mental Recall	*Pattern Recognition, Visual	Probability	*Problem Solving	Reaction Time	User-Computer Interface	Young Adult	Cognition",23323724,
rayyan-261347651,Game Analysis on the Evolution of Decision-Making of Vaccine Manufacturing Enterprises under the Government Regulation Model.,2020,5,31,Vaccines,2076-393X (Print),8,2,,Zhang N and Yang Y and Wang X and Wang X,https://pubmed.ncbi.nlm.nih.gov/32486520/,eng,,,"The harm caused by defective vaccines to human health and social stability is immeasurable. Aiming at the government's super…	when the vaccine market is relatively stable, the government's supervision departments tend to be more conducive to passive supervision. (3) The success rate of government regulatory departments and the probability of a third-party reporting to play a great role in promoting the self-discipline of enterprises. (4) The power of government and regulation are conducive to promoting the active superv…	Government Regulation	Decision Making	Social Control, Informal",32486520,PMC7378765
rayyan-261347652,Self-Learning Molecular Design for High Lithium-Ion Conductive Ionic Liquids using Maze Game.,2020,10,26,Journal of chemical information and modeling,1549-960X (Electronic),60,10,4904-4911,Kikkawa N and Kajita S and Takechi K,https://pubmed.ncbi.nlm.nih.gov/32977719/,eng,,United States,"A self-learning artificial intelligence system for an autonomous molecular search was recently…	Electric Conductivity	Humans	*Ionic Liquids	*Lithium	Molecular Dynamics Simulation	Lithium,32977719,
rayyan-261347653,A methodology for the design and development of gamified mobile apps for monitoring cancer survivors.,2020,6,,Journal of biomedical informatics,1532-0480 (Electronic),106,,103439,Navarro-Alam√°n J and Lacuesta R and Garcia-Magari√±o I and Gallardo J,https://pubmed.ncbi.nlm.nih.gov/32380179/,eng,,United States,"An increasing number of cancer patients is treated and recover each ye…	Humans	*Mobile Applications	*Neoplasms/therapy	*Video Games	Survivors,32380179,
rayyan-261347654,"Pictionary-Style Word Guessing on Hand-Drawn Object Sketches: Dataset, Analysis and Deep Network Models.",2020,1,,IEEE transactions on pattern analysis and machine intelligence,1939-3539 (Electronic),42,1,221-231,Sarvadevabhatla RK and Surya S and Mittal T and Babu RV,https://pubmed.ncbi.nlm.nih.gov/30369439/,eng,,United States,"The ability of intelligent agents to play games in…
rayyan-261347655,A game-theoretic framework for landmark-based image segmentation.,2012,9,,IEEE transactions on medical imaging,1558-254X (Electronic),31,9,1761-76,Ibragimov B and Likar B and Pernus F and Vrtovec T,https://pubmed.ncbi.nlm.nih.gov/22692901/,eng,,United States,"A novel game-theoretic framework for landmark-based image segmentation is presented. Landmark detection is formulated as a…	*Artificial Intelligence	*Game Theory	Heart Ventricles/anatomy & histology	Humans	Image Processing, Computer-Assisted/*methods	Lung/anatomy & histology	Magnetic Resonance Imaging/methods	Radiography, Thoracic/methods	Reproducibility of Results",22692901,
rayyan-261347656,Quantum information and the problem of mechanisms of biological evolution.,2014,1,,Bio Systems,1872-8324 (Electronic),115,,33-45,Melkikh AV,https://pubmed.ncbi.nlm.nih.gov/24184874/,eng,,Ireland,"One of the most important conditions for replication in early evolution is the de facto elimination of the conformational degrees of freedom of the replicators, the mechanisms of which r…	*Biological Evolution	Computational Biology/*methods	Computer Simulation	*Models, Biological	Quantum Theory	Time Factors",24184874,
rayyan-261347657,Adaptive Diagnosis of Lung Cancer by Deep Learning Classification Using Wilcoxon Gain and Generator.,2021,,,Journal of healthcare engineering,2040-2309 (Electronic),2021,,5912051,Obulesu O and Kallam S and Dhiman G and Patan R and Kadiyala R and Raparthi Y and Kautish S,https://pubmed.ncbi.nlm.nih.gov/34691378/,eng,,,"Cancer is a complicated worldwide health issue with an increas…	Humans	*Lung Neoplasms/diagnosis	Machine Learning	Lung Neoplasms	Lung,34691378,PMC8528612
rayyan-261347658,"Machine learning research towards combating COVID-19: Virus detection, spread prevention, and medical assistance.",2021,5,,Journal of biomedical informatics,1532-0480 (Electronic),117,,103751,Shahid O and Nasajpour M and Pouriyeh S and Parizi RM and Han M and Valero M and Li F and Aledhari M and Sheng QZ,https://pubmed.ncbi.nlm.nih.gov/33771732/,eng,,,"COVID-19 was first discove…	*COVID-19/diagnosis/prevention & control/therapy	Forecasting	Humans	*Machine Learning	SARS-CoV-2/*isolation & purification,33771732,PMC7987503
rayyan-261347659,Lessons learned from the development of technological support for PTSD prevention: a review.,2012,,,Studies in health technology and informatics,0926-9630 (Print),181,,22-6,Vakili V and Brinkman WP and Neerincx MA,https://pubmed.ncbi.nlm.nih.gov/22954821/,eng,,Netherlands,"This review describes the state-of-the-art technologies that support mental resilience training for PTSD pre…	seeks insights via interviews with the system developers	and extracts from these a set of essential guidelines for future developers. The guidelines include four distinct project-limiting factors, which were found to constrain the reviewed developments. These were Culture, Effectiveness, Engineering, and Resource constraints.This research is novel in reviewing technologies for PTSD prevention as opposed to treatment, and in analyzing from the perspecti…	Artificial Intelligence	Attention	Biofeedback, Psychology	Cognitive Behavioral Therapy	Game Theory	Humans	Psychological Theory	Stress Disorders, Post-Traumatic/*prevention & control/psychology	User-Computer Interface	Stress Disorders, Post-Traumatic",22954821,
rayyan-261347660,Five models of players' rule behavior for game balance.,2012,9,,"Cyberpsychology, behavior and social networking",2152-2723 (Electronic),15,9,498-502,Song S and Kim M,https://pubmed.ncbi.nlm.nih.gov/22817612/,eng,,United States,"We present a five-part model of players' rule behaviors in a multiplayer online game (utilization, emergence, usefulness, usefulness-balance, and balance…	Adult	Humans	Internet	*Models, Psychological	Pilot Projects	*Play and Playthings	*Video Games",22817612,
rayyan-261347661,Deterministic limit of temporal difference reinforcement learning for stochastic games.,2019,4,,Physical review. E,2470-0053 (Electronic),99,4,043305,Barfuss W and Donges JF and Kurths J,https://pubmed.ncbi.nlm.nih.gov/31108579/,eng,,United States,"Reinforcement learning in multiagent systems has been studied in the fields of economic game theory, artificial intelligence, and sta…
rayyan-261347662,Modeling of Agent Cognition in Extensive Games via Artificial Neural Networks.,2018,10,,IEEE transactions on neural networks and learning systems,2162-2388 (Electronic),29,10,4857-4868,Chanjuan Liu and Enqiang Zhu and Qiang Zhang and Xiaopeng Wei,https://pubmed.ncbi.nlm.nih.gov/29993959/,eng,,United States,"The decision-making process, which is regarded as cognitive and ubiquitou…	Neural Networks (Computer)	Cognition,29993959,
rayyan-261347663,Which Melodic Universals Emerge from Repeated Signaling Games? A Note on Lumaca and Baggio (2017) (‚Ä°).,2018,,,Artificial life,1064-5462 (Print),24,2,149-153,Ravignani A and Verhoef T,https://pubmed.ncbi.nlm.nih.gov/29664347/,eng,,United States,"Music is a peculiar human behavior, yet we still know little as to why and how music emerged. For centuries, the study of music has bee…	when participants negotiated their meaning and played a ""game of telephone"" with them, these pairs became more structured and systematic. Over time, the small biases introduced in each artificial transmission step accumulated, displaying quantitative trends, including the emergence, over the course of artificial human generations, of features resembling properties of language and music. In this…	Humans	*Language	Models, Theoretical	*Music",29664347,
rayyan-261347664,Self-other overlap and interpersonal neural synchronization serially mediate the effect of behavioral synchronization on prosociality.,2020,5,11,Social cognitive and affective neuroscience,1749-5024 (Electronic),15,2,203-214,Feng X and Sun B and Chen C and Li W and Wang Y and Zhang W and Xiao W and Shao Y,https://pubmed.ncbi.nlm.nih.gov/32064522/,eng,,,"Behavioral synchronization…	*Cooperative Behavior	Female	Humans	*Interpersonal Relations	Male	Prefrontal Cortex/*physiology	Spectroscopy, Near-Infrared",32064522,PMC7304511
rayyan-261347665,Towards a snowdrift game optimization to vertex cover of networks.,2013,6,,IEEE transactions on cybernetics,2168-2275 (Electronic),43,3,948-56,Yang Y and Li X,https://pubmed.ncbi.nlm.nih.gov/23096076/,eng,,United States,"To solve the vertex cover problem in an agent-based and distributed networking systems utilizing local information, we treat each vertex as an intelligent ration…	*Artificial Intelligence	Computer Simulation	*Decision Support Techniques	*Game Theory	*Models, Theoretical	Pattern Recognition, Automated/*methods",23096076,
rayyan-261347666,A deoxyribozyme-based molecular automaton.,2003,9,,Nature biotechnology,1087-0156 (Print),21,9,1069-74,Stojanovic MN and Stefanovic D,https://pubmed.ncbi.nlm.nih.gov/12923549/,eng,,United States,"We describe a molecular automaton, called MAYA, which encodes a version of the game of tic-tac-toe and interactively competes against a human opponent. The automaton is a Boolean network…	*Artificial Intelligence	Base Sequence	Competitive Behavior	*Computers, Molecular	*Computing Methodologies	Cybernetics/*methods	DNA, Catalytic/*chemistry	Humans	Information Storage and Retrieval/*methods	Logic	Macromolecular Substances	Molecular Sequence Data",12923549,
rayyan-261347667,The Effects of Feedback on Children's Engagement and Learning Outcomes in Robot-Assisted Second Language Learning.,2020,,,Frontiers in robotics and AI,2296-9144 (Electronic),7,,101,de Haas M and Vogt P and Krahmer E,https://pubmed.ncbi.nlm.nih.gov/33501268/,eng,,,"To investigate how a robot's use of feedback can influence children's engagement and support second language learning…	during the dispreferred feedback the robot did not vary the feedback (""Well done!"", ""Too bad."") and children did not receive an extra attempt to try again	and during no feedback the robot did not comment on the children's performances at all. We measured the children's engagement with the task and with the robot as well as their learning gain, as a function of condition. Results show that children tended to be more engaged with the robot and task when the robot used preferred feedback than in the two other conditions. However, preferred or disprefe…	Child	Feedback	Robotics	Learning,33501268,PMC7806035
rayyan-261347668,Analysis and Use of the Emotional Context with Wearable Devices for Games and Intelligent Assistants.,2019,5,31,"Sensors (Basel, Switzerland)",1424-8220 (Electronic),19,11,,Nalepa GJ and Kutt K and Gi≈ºycka B and Jemio≈Ço P and Bobek S,https://pubmed.ncbi.nlm.nih.gov/31159317/,eng,,,"In this paper, we consider the use of wearable sensors for providing affect-based adaptation in A…	Biosensing Techniques	*Wearable Electronic Devices	Intelligence,31159317,PMC6603628
rayyan-261347669,Evaluation of Silicone Fluids and Resins as CO(2) Thickeners for Enhanced Oil Recovery Using a Computational and Experimental Approach.,2021,9,28,ACS omega,2470-1343 (Electronic),6,38,24803-24813,Gallo G and Erdmann E and Cavasotto CN,https://pubmed.ncbi.nlm.nih.gov/34604662/,eng,,,"CO(2) thickeners have the potential to be a game changer for enhanced oil recovery, carbon capture…	Silicones,34604662,PMC8482487
rayyan-261347670,GadgetArm-Automatic Grasp Generation and Manipulation of 4-DOF Robot Arm for Arbitrary Objects Through Reinforcement Learning.,2020,10,30,"Sensors (Basel, Switzerland)",1424-8220 (Electronic),20,21,,Park J and Lee S and Lee J and Um J,https://pubmed.ncbi.nlm.nih.gov/33143047/,eng,,,"Automatic robot gripper system which involves the automated object recognition of work-in-process …	Robotics,33143047,PMC7662704
rayyan-261347671,Longer or shorter dual antiplatelet therapy in dialysis patients receiving a coronary drug-eluting stent? A rope game still ongoing.,2020,10,,Clinical kidney journal,2048-8505 (Print),13,5,749-752,Burlacu A and Covic A,https://pubmed.ncbi.nlm.nih.gov/33125001/,eng,,,"In this issue of Clinical Kidney Journal, Park et al. presents the results of a nationwide population-based trial …
rayyan-261347672,Reinforcement learning in supply chains.,2009,10,,International journal of neural systems,0129-0657 (Print),19,5,331-44,Valluri A and North MJ and Macal CM,https://pubmed.ncbi.nlm.nih.gov/19885962/,eng,,Singapore,"Effective management of supply chains creates value and can strategically position companies. In practice, human beings have been found to be both surprisingly successf…	Computer Simulation	Decision Support Techniques	Game Theory	Humans	*Markov Chains	Models, Neurological	*Neural Networks, Computer	*Pattern Recognition, Automated	*Reinforcement, Psychology",19885962,
rayyan-261347673,Commentary: Heads-up limit hold'em poker is solved.,2018,,,Frontiers in psychology,1664-1078 (Print),9,,210,Newall PWS,https://pubmed.ncbi.nlm.nih.gov/29515510/,eng,,,,"RAYYAN-INCLUSION: {""Daniel""=>""Excluded"", ""Jeremy""=>""Excluded""}",,"",29515510,PMC5826371
rayyan-261347674,Context is key: normalization as a novel approach to sport specific preprocessing of KPI's for match analysis in soccer.,2022,1,21,Scientific reports,2045-2322 (Electronic),12,1,1117,Phatak AA and Mehta S and Wieland FG and Jamil M and Connor M and Bassek M and Memmert D,https://pubmed.ncbi.nlm.nih.gov/35064172/,eng,,England,"Key Performance Indicators (KPIs) have been investigat…
rayyan-261347675,Off-line synthesis of evolutionarily stable normative systems.,2018,,,Autonomous agents and multi-agent systems,1387-2532 (Print),32,5,635-671,Morales J and Wooldridge M and Rodr√≠guez-Aguilar JA and L√≥pez-S√°nchez M,https://pubmed.ncbi.nlm.nih.gov/30147433/,eng,,,"Within the area of multi-agent systems, normative systems are a widely used framework for the coordination of inter…
rayyan-261347676,Predictive modelling of the physical demands during training and competition in professional soccer players.,2020,6,,Journal of science and medicine in sport,1878-1861 (Electronic),23,6,603-608,Gim√©nez JV and Jim√©nez-Linares L and Leicht AS and G√≥mez MA,https://pubmed.ncbi.nlm.nih.gov/31919035/,eng,,Australia,"OBJECTIVES: The present study aimed to predict the cut-off point-va…	>436m), number of decelerations (‚â§730.5) and accelerations (‚â§663), and maximum velocity reached (>5.48m/s) characterized the physical demands during competition (FM) with great variability amongst training drills. CONCLUSION: The use of these novel, cut-off points may aid coaches in the design and use of training drills to accurately prepare athletes for soccer competition.","RAYYAN-INCLUSION…	Adult	*Athletic Performance	Geographic Information Systems	Humans	Male	*Physical Conditioning, Human	*Running	*Soccer	*Workload",31919035,
rayyan-261347677,Examining the representativeness of a virtual reality environment for simulation of tennis performance.,2021,2,,Journal of sports sciences,1466-447X (Electronic),39,4,412-420,Le Noury P and Buszard T and Reid M and Farrow D,https://pubmed.ncbi.nlm.nih.gov/32951536/,eng,,England,"There has been a growing interest in using virtual reality (VR) for training perceptual-cognitive skil…	Artificial Intelligence	Cognition/*physiology	Computer Simulation	Female	Humans	Male	Movement/*physiology	Perception/*physiology	Regression Analysis	Simulation Training/*methods	Tennis	Video Recording/methods	*Virtual Reality,32951536,
rayyan-261347678,Employing AI to Better Understand Our Morals.,2021,12,21,"Entropy (Basel, Switzerland)",1099-4300 (Electronic),24,1,,Pereira LM and Han TA and Lopes AB,https://pubmed.ncbi.nlm.nih.gov/35052036/,eng,,Switzerland,"We present a summary of research that we have conducted employing AI to better understand human morality. This summary adumbrates theoretical fundamentals and considers h…
rayyan-261347679,Consumer Privacy Protection With the Growth of AI-Empowered Online Shopping Based on the Evolutionary Game Model.,2021,,,Frontiers in public health,2296-2565 (Electronic),9,,705777,Wang S and Chen Z and Xiao Y and Lin C,https://pubmed.ncbi.nlm.nih.gov/34307290/,eng,,,"Social distancing due to the COVID-19 pandemic has driven some consumers to online shopping, and concerns about p…	(2) it is profitable for e-commerce platforms to conduct data mining by improving the ability to use AI technologies and making efforts to reduce technical costs	and (3) regulators should improve the level of supervision instead of imposing a large penalty to enhance consumer trust, which could effectively increase the profits of e-commerce platforms and protect consumers' privacy.","RAYYAN-INCLUSION: {""Daniel""=>""Excluded"", ""Jeremy""=>""Excluded""} | RAYYAN-EXCLUSION-REASONS: no focus on health",,Artificial Intelligence	*COVID-19	Consumer Behavior	Humans	Pandemics	*Privacy	SARS-CoV-2	Privacy,34307290,PMC8292788
rayyan-261347680,Late-spring frost risk between 1959 and 2017 decreased in North America but increased in Europe and Asia.,2020,6,2,Proceedings of the National Academy of Sciences of the United States of America,1091-6490 (Electronic),117,22,12192-12200,Zohner CM and Mo L and Renner SS and Svenning JC and Vitasse Y and Benito BM and Ordonez A and Baumgarten F and Bastin JF and Sebald V and Reich …	*Climate Change	*Cold Temperature	Europe	Forests	North America	Phenotype	Plant Leaves/*growth & development	*Seasons	Spatio-Temporal Analysis	Temperature	Trees/*growth & development,32393624,PMC7275740
rayyan-261347681,Measuring the complexity of directed graphs: A polynomial-based approach.,2019,,,PloS one,1932-6203 (Electronic),14,11,e0223745,Dehmer M and Chen Z and Emmert-Streib F and Tripathi S and Mowshowitz A and Levitchi A and Feng L and Shi Y and Tao J,https://pubmed.ncbi.nlm.nih.gov/31725742/,eng,,,"In this paper, we define novel graph measures for directed networks. The measures are b…	Computer Graphics/*statistics & numerical data	Computer Simulation	Game Theory	Mathematical Concepts	Systems Biology/statistics & numerical data,31725742,PMC6855486
rayyan-261347682,My video game console is so cool! A coolness theory-based model for intention to use video game consoles.,2022,3,,Technological forecasting and social change,0040-1625 (Print),176,,121451,Nan D and Lee H and Kim Y and Kim JH,https://pubmed.ncbi.nlm.nih.gov/34980931/,eng,,,"With the outbreak of COVID-19, the video game console market is thriving again. In this study, we attempted …
rayyan-261347683,Universal Principles of Human Communication: Preliminary Evidence From a Cross-cultural Communication Game.,2018,9,,Cognitive science,1551-6709 (Electronic),42,7,2397-2413,Fay N and Walker B and Swoboda N and Umata I and Fukaya T and Katagiri Y and Garrod S,https://pubmed.ncbi.nlm.nih.gov/30051508/,eng,,United States,"The present study points to several potentially universal prin…	*Communication	*Culture	Female	*Games, Experimental	Humans	Interpersonal Relations	Japan	Language	Male	United Kingdom	United States	Young Adult	Humanities	Humanism",30051508,
rayyan-261347684,You or Me? Personality Traits Predict Sacrificial Decisions in an Accident Situation.,2019,5,,IEEE transactions on visualization and computer graphics,1941-0506 (Electronic),25,5,1898-1907,Uijong J and Kang J and Wallraven C,https://pubmed.ncbi.nlm.nih.gov/30802865/,eng,,United States,"Emergency situations during car driving sometimes force the driver to make a sudden decision. P…	Adult	Arousal	Artificial Intelligence	Automobile Driving	Automobiles	Computer Graphics	*Decision Making	Emergencies/psychology	Female	Heart Rate	Humans	Male	*Personality	Surveys and Questionnaires	User-Computer Interface	*Virtual Reality	Young Adult",30802865,
rayyan-261347685,User stress detection in human-computer interactions.,2005,,,Biomedical sciences instrumentation,0067-8856 (Print),41,,277-82,Zhai J and Barreto AB and Chin C and Li C,https://pubmed.ncbi.nlm.nih.gov/15850118/,eng,,United States,"The emerging research area of Affective Computing seeks to advance the field of Human-Computer Interaction (HCI) by enabling computers to interact with …	*Algorithms	*Artificial Intelligence	Blood Pressure	Blood Volume	Diagnosis, Computer-Assisted/*methods	Galvanic Skin Response	Heart Rate	Humans	Iris/pathology	Male	Man-Machine Systems	Pattern Recognition, Automated/methods	Reproducibility of Results	Sensitivity and Specificity	Statistics as Topic	Stress, Psychological/*diagnosis/*physiopathology	Sympathetic Nervous System/*physiopathology	*User-Computer Interface	Humanities	Humanism",15850118,
rayyan-261347686,A framework for the development of a global standardised marine taxon reference image database (SMarTaR-ID) to support image-based analyses.,2019,,,PloS one,1932-6203 (Electronic),14,12,e0218904,Howell KL and Davies JS and Allcock AL and Braga-Henriques A and Buhl-Mortensen P and Carreiro-Silva M and Dominguez-Carri√≥ C and Durden JM and Foster NL and Game CA and Hitchin B and Ho…	Artificial Intelligence	Biodiversity	Classification/*methods	Data Curation/methods/standards	Databases, Factual	Ecology	Ecosystem	Image Processing, Computer-Assisted/methods/*standards	Marine Biology/classification/*standards	Military Personnel",31891586,PMC6938304
rayyan-261347687,Cultural Transmission and Evolution of Melodic Structures in Multi-generational Signaling Games.,2017,,,Artificial life,1064-5462 (Print),23,3,406-423,Lumaca M and Baggio G,https://pubmed.ncbi.nlm.nih.gov/28786724/,eng,,United States,"It has been proposed that languages evolve by adapting to the perceptual and cognitive constraints of the human brain, developing, in the course of…	*Cultural Evolution	*Game Theory	Humans	*Learning	*Music,28786724,
rayyan-261347688,Learning to play Go using recursive neural networks.,2008,11,,Neural networks : the official journal of the International Neural Network Society,0893-6080 (Print),21,9,1392-400,Wu L and Baldi P,https://pubmed.ncbi.nlm.nih.gov/18420381/,eng,,United States,"Go is an ancient board game that poses unique opportunities and challenges for artificial intelligence. Currently, there are n…	Bayes Theorem	Computer Systems	Data Interpretation, Statistical	Humans	Learning/*physiology	*Neural Networks, Computer	Probability	Reproducibility of Results	Nerve Net	Neural Networks (Computer)",18420381,
rayyan-261347689,Individual Cloud-Based Fingerprint Operation Platform for Latent Fingerprint Identification Using Perovskite Nanocrystals as Eikonogen.,2020,3,18,ACS applied materials & interfaces,1944-8252 (Electronic),12,11,13494-13502,Li M and Tian T and Zeng Y and Zhu S and Lu J and Yang J and Li C and Yin Y and Li G,https://pubmed.ncbi.nlm.nih.gov/32093476/,eng,,United States,"Fingerprint f…
rayyan-261347690,Participatory Patterns in an International Air Quality Monitoring Initiative.,2015,,,PloS one,1932-6203 (Electronic),10,8,e0136763,S√Ærbu A and Becker M and Caminiti S and De Baets B and Elen B and Francis L and Gravino P and Hotho A and Ingarra S and Loreto V and Molino A and Mueller J and Peters J and Ricchiuti F and Saracino F and Servedio VD and Stumme G and Theunis J and Tri…	Air Pollution/*analysis	Awareness	*Community Participation	Environmental Exposure/*analysis	Environmental Monitoring/*methods	*Global Health	Humans	International Agencies,26313263,PMC4551740
rayyan-261347691,Tracking Multiple Video Targets with an Improved GM-PHD Tracker.,2015,12,3,"Sensors (Basel, Switzerland)",1424-8220 (Electronic),15,12,30240-60,Zhou X and Yu H and Liu H and Li Y,https://pubmed.ncbi.nlm.nih.gov/26633422/,eng,,,"Tracking multiple moving targets from a video plays an important role in many vision-based robotic applications. In this paper, we propose an improved Gau…	*Artificial Intelligence	Cell Tracking	Humans	Image Processing, Computer-Assisted/*methods	Models, Theoretical	Movement	Normal Distribution	Robotics/*methods	Video Recording/*methods",26633422,PMC4721715
rayyan-261347692,The Radiologist's Imitation Game.,2016,4,,Journal of the American College of Radiology : JACR,1558-349X (Electronic),13,4,477-9,Mesick M,https://pubmed.ncbi.nlm.nih.gov/26777738/,eng,,United States,,"RAYYAN-INCLUSION: {""Daniel""=>""Excluded"", ""Jeremy""=>""Excluded""}",,Artificial Intelligence/*trends	Cybernetics/*trends	Radiologists/*psychology	United States,26777738,
rayyan-261347693,Network Engineering Using Autonomous Agents Increases Cooperation in Human Groups.,2020,8,6,iScience,2589-0042 (Electronic),23,9,101438,Shirado H and Christakis NA,https://pubmed.ncbi.nlm.nih.gov/32823053/,eng,,,"Cooperation in human groups is challenging, and various mechanisms are required to sustain it, although it nevertheless usually decays over time. Here, we perform theore…	Humanism	Humans,32823053,PMC7452167
rayyan-261347694,Using a Stochastic Agent Model to Optimize Performance in Divergent Interest Tacit Coordination Games.,2020,12,8,"Sensors (Basel, Switzerland)",1424-8220 (Electronic),20,24,,Mizrahi D and Zuckerman I and Laufer I,https://pubmed.ncbi.nlm.nih.gov/33302476/,eng,,,"In recent years collaborative robots have become major market drivers in industry 5.0, which aims to incorporate them al…
rayyan-261347695,'The game has changed.' AI triumphs at protein folding.,2020,12,4,"Science (New York, N.Y.)",1095-9203 (Electronic),370,6521,1144-1145,Service RF,https://pubmed.ncbi.nlm.nih.gov/33273077/,eng,,United States,,"RAYYAN-INCLUSION: {""Daniel""=>""Excluded"", ""Jeremy""=>""Excluded""} | RAYYAN-EXCLUSION-REASONS: wrong term",,*Artificial Intelligence	*Protein Conformation	*Protein Folding	Software	Protein Folding,33273077,
rayyan-261347696,Making neurorehabilitation fun: Multiplayer training via damping forces balancing differences in skill levels.,2017,7,,IEEE ... International Conference on Rehabilitation Robotics : [proceedings],1945-7901 (Electronic),2017,,876-881,Baur K and Wolf P and Riener R and Duarte JE,https://pubmed.ncbi.nlm.nih.gov/28813931/,eng,,United States,"Multiplayer environments are thought to in…	Algorithms	Artificial Intelligence	Female	Humans	Male	Neurological Rehabilitation/*methods	Robotics	Stroke Rehabilitation/*methods	*Video Games,28813931,
rayyan-261347697,Feature selection with neighborhood entropy-based cooperative game theory.,2014,,,Computational intelligence and neuroscience,1687-5273 (Electronic),2014,,479289,Zeng K and She K and Niu X,https://pubmed.ncbi.nlm.nih.gov/25276120/,eng,,,"Feature selection plays an important role in machine learning and data mining. In recent years, various feature measurements have been proposed …	*Artificial Intelligence	*Cooperative Behavior	Entropy	*Game Theory	Humans,25276120,PMC4158261
rayyan-261347698,The cognitive domain of a glider in the game of life.,2014,,,Artificial life,1064-5462 (Print),20,2,183-206,Beer RD,https://pubmed.ncbi.nlm.nih.gov/24494612/,eng,,United States,"This article examines in some technical detail the application of Maturana and Varela's biology of cognition to a simple concrete model: a glider in the game of Life cellular automaton. By adopting an aut…	*Cognition	*Game Theory	Humans	Life	Models, Biological	Models, Neurological	*Models, Theoretical	Cognition",24494612,
rayyan-261347699,Using a videogame to facilitate nursing and medical students' first visit to the operating theatre. A randomized controlled trial.,2017,8,,Nurse education today,1532-2793 (Electronic),55,,45-53,Del Blanco √Å and Torrente J and Fern√°ndez-Manj√≥n B and Ruiz P and Giner M,https://pubmed.ncbi.nlm.nih.gov/28521249/,eng,,Scotland,"BACKGROUND: First experiences in the operating theatre…	CG had no access to the application. On the day after their experience at surgery, all students filled in a questionnaire in a 7-point Likert format collecting subjective data about their experience in the surgical block. Four constructs related to students' feelings, emotions and attitudes were measured through self-reported subjective scales, i.e. C1: fear to make mistakes, C2: perceived knowle…	Mann-Whitney U tests	Cohen's d standardized effect size d1=0.30	d2=1.05	d3=0.39	d4=0.49). CONCLUSIONS: Results show clear evidence that the exposure to the game-like simulation had a significant positive effect on all the constructs. After their first visit to the theatre, students in EG showed less fear (C1) and also perceived to have committed fewer errors (C3), while they showed higher perceived knowledge (C2) and a more collaborative attitude (C4).","RAYYAN-INCLUSION: {"…	Education, Medical	Education, Nursing, Baccalaureate	Emotions	Feedback	General Surgery	Humans	*Operating Rooms	*Simulation Training	Stress, Psychological	Students, Medical/*psychology	Students, Nursing/*psychology	Surveys and Questionnaires	*Video Games",28521249,
rayyan-261347700,"Equilibria, prudent compromises, and the ""waiting"" game.",2005,8,,"IEEE transactions on systems, man, and cybernetics. Part B, Cybernetics : a publication of the IEEE Systems, Man, and Cybernetics Society",1083-4419 (Print),35,4,712-24,Sim KM,https://pubmed.ncbi.nlm.nih.gov/16128455/,eng,,United States,"While evaluation of many e-negotiation agents are carried out through empi…	*Artificial Intelligence	Cooperative Behavior	*Decision Support Techniques	*Game Theory	Marketing/*methods	Negotiating/*methods	*User-Computer Interface,16128455,
rayyan-261347701,HANOIPC3: a computer program to evaluate executive functions.,2009,8,,Computer methods and programs in biomedicine,1872-7565 (Electronic),95,2,158-65,Guevara MA and Rizo L and Ruiz-D√≠az M and Hern√°ndez-Gonz√°lez M,https://pubmed.ncbi.nlm.nih.gov/19303660/,eng,,Ireland,"This article describes a computer program (HANOIPC3) based on the Tower of Hanoi game that, by analyzing a ser…	(2) it allows to provide on-line feedback to subjects about their execution	and, (3) it creates a specific file to store the scores that correspond to the parameters obtained during trials. The parameters that can be measured include: latencies (time taken for each movement, measured in seconds), total test time, total number of movements, and the number of correct and incorrect movements. The efficacy and adaptability of this program has been confirmed.","RAYYAN-INCLUSI…	*Artificial Intelligence	Biomimetics/*methods	Decision Making/*physiology	*Decision Support Techniques	*Game Theory	Humans	*Software	Software	Program Evaluation	Self-Evaluation Programs,19303660,
rayyan-261347702,AI takes on popular Minecraft game in machine-learning contest.,2019,11,,Nature,1476-4687 (Electronic),575,7784,583-584,Hsu J,https://pubmed.ncbi.nlm.nih.gov/31772370/,eng,,England,,"RAYYAN-INCLUSION: {""Daniel""=>""Excluded"", ""Jeremy""=>""Excluded""} | RAYYAN-EXCLUSION-REASONS: no focus on health",,*Artificial Intelligence	*Machine Learning/trends	*Video Games	Learning,31772370,
rayyan-261347703,A Genetic Programming-Based Low-Level Instructions Robot for Realtimebattle.,2020,11,30,"Entropy (Basel, Switzerland)",1099-4300 (Electronic),22,12,,Romero J and Santos A and Carballal A and Rodiguez-Fernandez N and Santos I and Torrente-Pati√±o A and Machado JTAP,https://pubmed.ncbi.nlm.nih.gov/33266338/,eng,,,"RealTimeBattle is an environment in which robots controlled by progr…
rayyan-261347704,Machine learning-based assessment tool for imbalance and vestibular dysfunction with virtual reality rehabilitation system.,2014,10,,Computer methods and programs in biomedicine,1872-7565 (Electronic),116,3,311-8,Yeh SC and Huang MC and Wang PC and Fang TY and Su MC and Tsai PY and Rizzo A,https://pubmed.ncbi.nlm.nih.gov/24894180/,eng,,Ireland,"BACKGROUND AND OBJECTIVE: Dizziness…	Algorithms	Artificial Intelligence	Biofeedback, Psychology/instrumentation/methods	Diagnosis, Computer-Assisted/instrumentation/*methods	Dizziness/*diagnosis/*rehabilitation	Female	Humans	Male	Middle Aged	Pattern Recognition, Automated/methods	Therapy, Computer-Assisted/instrumentation/*methods	Treatment Outcome	*User-Computer Interface	Vestibular Diseases/*diagnosis/*rehabilitation	Video Games",24894180,
rayyan-261347705,PuzzleWalk: A theory-driven iterative design inquiry of a mobile game for promoting physical activity in adults with autism spectrum disorder.,2020,,,PloS one,1932-6203 (Electronic),15,9,e0237966,Kim B and Lee D and Min A and Paik S and Frey G and Bellini S and Han K and Shih PC,https://pubmed.ncbi.nlm.nih.gov/32911501/,eng,,,"Primary symptoms of adults with autism spectrum disor…	Adult	Autism Spectrum Disorder/*psychology/*therapy	Communication	*Exercise Therapy	Female	Humans	Interpersonal Relations	Male	Mobile Applications/*statistics & numerical data	*Models, Theoretical	Research Design/*standards	Video Games/psychology/*statistics & numerical data	Young Adult	Child Development Disorders, Pervasive	Autistic Disorder	Motor Activity",32911501,PMC7482920
rayyan-261347706,Real-time computer vision system for tracking simultaneously subject-specific rigid head and non-rigid facial mimic movements using a contactless sensor and system of systems approach.,2020,7,,Computer methods and programs in biomedicine,1872-7565 (Electronic),191,,105410,Nguyen TN and Dakp√© S and Ho Ba Tho MC and Dao TT,https://pubmed.ncbi.nlm.nih.gov/32113103/,eng,,Ireland,"BA…	*Head Movements	Humans	*Imaging, Three-Dimensional	Systems Analysis",32113103,
rayyan-261347707,"Ramifying feedback networks, cross-scale interactions, and emergent quasi individuals in Conway's game of Life.",2009,,,Artificial life,1064-5462 (Print),15,3,351-75,Gotts NM,https://pubmed.ncbi.nlm.nih.gov/19254180/,eng,,United States,"Small patterns of state 1 cells on an infinite, otherwise empty array of Conway's game of Life can produce sets of growing structures resembling…	Artificial Intelligence	Biological Evolution	Cognition/*physiology	Computer Simulation	*Feedback	*Game Theory	Humans	Life	Models, Theoretical	Oscillometry	Population Dynamics	*Selection, Genetic",19254180,
rayyan-261347708,Collective learning for the emergence of social norms in networked multiagent systems.,2014,12,,IEEE transactions on cybernetics,2168-2275 (Electronic),44,12,2342-55,Yu C and Zhang M and Ren F,https://pubmed.ncbi.nlm.nih.gov/25415942/,eng,,United States,"Social norms such as social rules and conventions play a pivotal role in sustaining system order by regulating and controlling …	Computer Simulation	*Game Theory	Humans	*Interpersonal Relations	Learning	*Models, Psychological	*Social Behavior	*Social Conformity",25415942,
rayyan-261347709,Supervised Learning Achieves Human-Level Performance in MOBA Games: A Case Study of Honor of Kings.,2020,11,4,IEEE transactions on neural networks and learning systems,2162-2388 (Electronic),,,,Ye D and Chen G and Zhao P and Qiu F and Yuan B and Zhang W and Chen S and Sun M and Li X and Li S and Liang J and Lian Z and Shi B and Wang L and Shi T and Fu Q and Yang W and Huang L,htt…	Humanism	Humans,33147150,
rayyan-261347710,Humans can adopt optimal discounting strategy under real-time constraints.,2006,11,10,PLoS computational biology,1553-7358 (Electronic),2,11,e152,Schweighofer N and Shishida K and Han CE and Okamoto Y and Tanaka SC and Yamawaki S and Doya K,https://pubmed.ncbi.nlm.nih.gov/17096592/,eng,,,"Critical to our many daily choices between larger delayed rewards, and smaller more immediat…	Choice Behavior/*physiology	Computer Simulation	Computer Systems	Decision Making/*physiology	*Game Theory	Humans	*Models, Biological	*Reward	*Task Performance and Analysis	Time Factors	Humanities	Humanism",17096592,PMC1635539
rayyan-261347711,Application of game-like simulations in the Spanish Transplant National Organization.,2013,,,Transplantation proceedings,1873-2623 (Electronic),45,10,3564-5,Borro-Escribano B and Mart√≠nez-Alpuente I and Blanco AD and Torrente J and Fern√°ndez-Manj√≥n B and Matesanz R,https://pubmed.ncbi.nlm.nih.gov/24314959/,eng,,United States,"Twenty years ago, the Spanish National Transplant O…	*Decision Support Techniques	*Donor Selection/organization & administration	Humans	Models, Organizational	Organ Transplantation/*methods	*Patient Selection	Software	Spain	Tissue Donors/*supply & distribution	Tissue and Organ Procurement/*methods/organization & administration	*Video Games",24314959,
rayyan-261347712,"Solving Multiple Isolated, Interleaved, and Blended Tasks through Modular Neuroevolution.",2016,,,Evolutionary computation,1530-9304 (Electronic),24,3,459-90,Schrum J and Miikkulainen R,https://pubmed.ncbi.nlm.nih.gov/27027931/,eng,,United States,"Many challenging sequential decision-making problems require agents to master multiple tasks. For instance, game agents may need to g…	*Biological Evolution	Humans	Learning	Markov Chains	*Problem Solving	Task Performance and Analysis	Video Games,27027931,
rayyan-261347713,Heuristics guide the implementation of social preferences in one-shot Prisoner's Dilemma experiments.,2014,10,28,Scientific reports,2045-2322 (Electronic),4,,6790,Capraro V and Jordan JJ and Rand DG,https://pubmed.ncbi.nlm.nih.gov/25348470/,eng,,,"Cooperation in one-shot anonymous interactions is a widely documented aspect of human behaviour. Here we shed light on the motivations…	*Game Theory	Humans	Interpersonal Relations	*Motivation	*Social Behavior	Prisons	Prisoners,25348470,PMC4210943
rayyan-261347714,Instance-Based Models of Metacognition in the Prisoner's Dilemma.,2016,1,,Topics in cognitive science,1756-8765 (Electronic),8,1,322-34,Stevens CA and Taatgen NA and Cnossen F,https://pubmed.ncbi.nlm.nih.gov/26748585/,eng,,United States,"In this article, we examine the advantages of simple metacognitive capabilities in a repeated social dilemma. Two types of metacognitive agent w…	Game Theory	Humans	Interpersonal Relations	Learning/physiology	Metacognition/*physiology	Models, Psychological	*Prisoner Dilemma	Problem Solving/physiology	*Theory of Mind	Prisons	Prisoners",26748585,
rayyan-261347715,Engineered Electrospun Polyurethane Composite Patch Combined with Bi-functional Components Rendering High Strength for Cardiac Tissue Engineering.,2019,4,17,Polymers,2073-4360 (Electronic),11,4,,Mani MP and Jaganathan SK and Faudzi AAM and Sunar MS,https://pubmed.ncbi.nlm.nih.gov/30999634/,eng,,,"Cardiovascular application of nanomaterial's is of increasing demand and its usage i…
rayyan-261347716,Electronic Science Games Used to Enhance Cognitive Ability: Opinion of Design From Personalization and Adaptation.,2021,,,Frontiers in aging neuroscience,1663-4365 (Print),13,,789547,Wen D and Yao W and Xu J and Wang S and Zhong Y and Chen H and Dong X and Saripan MI and Zhou Y,https://pubmed.ncbi.nlm.nih.gov/34867306/,eng,,,,"RAYYAN-INCLUSION: {""Daniel""=>""Excluded"", ""Jeremy…
rayyan-261347717,Agent-based models of strategies for the emergence and evolution of grammatical agreement.,2013,,,PloS one,1932-6203 (Electronic),8,3,e58960,Beuls K and Steels L,https://pubmed.ncbi.nlm.nih.gov/23527055/,eng,,,"Grammatical agreement means that features associated with one linguistic unit (for example number or gender) become associated with another unit and then possibly overtly …	Coercion	Computer Simulation	Humans	*Language	*Linguistics	*Models, Theoretical	Phonetics	Semantics",23527055,PMC3601110
rayyan-261347718,Estimating PM2.5 concentration of the conterminous United States via interpretable convolutional neural networks.,2020,1,,"Environmental pollution (Barking, Essex : 1987)",1873-6424 (Electronic),256,,113395,Park Y and Kwon B and Heo J and Hu X and Liu Y and Moon T,https://pubmed.ncbi.nlm.nih.gov/31708281/,eng,,England,"We apply convolutional neural network (CNN) model for estimat…	Air Pollutants/*analysis	*Environmental Monitoring	Meteorology	Neural Networks, Computer	Particulate Matter/*analysis	United States	Nerve Net	Neural Networks (Computer)",31708281,
rayyan-261347719,Neighborhood size effects on the evolution of cooperation under myopic dynamics.,2021,12,,"Chaos (Woodbury, N.Y.)",1089-7682 (Electronic),31,12,123113,Shi J and Liu J and Perc M and Deng Z and Wang Z,https://pubmed.ncbi.nlm.nih.gov/34972342/,eng,,United States,"We study the evolution of cooperation in 2√ó2 social dilemma games in which players are located on a two-dimensional squ…	*Cooperative Behavior	*Game Theory	Humans,34972342,
rayyan-261347720,"Ruminative minds, wandering minds: Effects of rumination and mind wandering on lexical associations, pitch imitation and eye behaviour.",2018,,,PloS one,1932-6203 (Electronic),13,11,e0207578,Dias da Silva MR and Rusz D and Postma-Nilsenov√° M,https://pubmed.ncbi.nlm.nih.gov/30452479/,eng,,,"This study demonstrates that rumination is reflected in two behavioural signals that both…	Eye Movements	Female	Humans	Male	Random Allocation	Rumination, Cognitive/*physiology	Speech	Students/*psychology	Surveys and Questionnaires	Wandering Behavior/physiology/*psychology	Young Adult",30452479,PMC6242373
rayyan-261347721,Last-position elimination-based learning automata.,2014,12,,IEEE transactions on cybernetics,2168-2275 (Electronic),44,12,2484-92,Zhang J and Wang C and Zhou M,https://pubmed.ncbi.nlm.nih.gov/24710837/,eng,,United States,"An update scheme of the state probability vector of actions is critical for learning automata (LA). The most popular is the pursuit scheme that pursues the esti…	*Artificial Intelligence	*Decision Support Techniques	*Game Theory	Pattern Recognition, Automated/*methods	*Reward	Learning",24710837,
rayyan-261347722,Decentralized learning in Markov games.,2008,8,,"IEEE transactions on systems, man, and cybernetics. Part B, Cybernetics : a publication of the IEEE Systems, Man, and Cybernetics Society",1941-0492 (Electronic),38,4,976-81,Vrancx P and Verbeeck K and Now√© A,https://pubmed.ncbi.nlm.nih.gov/18632387/,eng,,United States,"Learning automata (LA) were recently shown to be valuable too…	*Artificial Intelligence	Computer Simulation	*Game Theory	*Markov Chains	*Models, Theoretical	Learning",18632387,
rayyan-261347723,An approach for leukemia classification based on cooperative game theory.,2011,,,Analytical cellular pathology (Amsterdam),2210-7185 (Electronic),34,5,235-46,Torkaman A and Charkari NM and Aghaeipour M,https://pubmed.ncbi.nlm.nih.gov/21988887/,eng,,,"Hematological malignancies are the types of cancer that affect blood, bone marrow and lymph nodes. As these tissues are naturally c…	Leukemia, Lymphoma, Multiple myeloma. Among them, leukemia is a serious malignancy that starts in blood tissues especially the bone marrow, where the blood is made. Researches show, leukemia is one of the common cancers in the world. So, the emphasis on diagnostic techniques and best treatments would be able to provide better prognosis and survival for patients. In this paper, an automatic diagno…	Antigens, Neoplasm/*analysis	Artificial Intelligence	Biomarkers, Tumor/*analysis	*Decision Support Techniques	Flow Cytometry	*Game Theory	Humans	Immunophenotyping/methods	Leukemia/*classification/diagnosis/immunology/therapy	Prognosis	*Terminology as Topic",21988887,PMC4605502
rayyan-261347724,Exploring high dimensional data with Butterfly: a novel classification algorithm based on discrete dynamical systems.,2014,3,1,"Bioinformatics (Oxford, England)",1367-4811 (Electronic),30,5,712-8,Geraci J and Dharsee M and Nuin P and Haslehurst A and Koti M and Feilotter HE and Evans K,https://pubmed.ncbi.nlm.nih.gov/24149051/,eng,,England,"MOTIVATION: We introduce a novel method…	one in the appendix) including a public lung cancer dataset that comes along with the included Butterfly R package. In the included R script, a univariate feature selection method is used for the dimension reduction step, but in the future we wish to use a more powerful multivariate feature reduction method based on neural networks (Kriesel, 2007). AVAILABILITY AND IMPLEMENTATION: A script writte…	Artificial Intelligence	Classification/methods	Cluster Analysis	Computer Graphics	Female	Gene Expression Profiling	Humans	Lung Neoplasms/classification/genetics	Models, Theoretical	Ovarian Neoplasms/classification/genetics	Software	Algorithms",24149051,
rayyan-261347725,What eye movements can tell about theory of mind in a strategic game.,2012,,,PloS one,1932-6203 (Electronic),7,9,e45961,Meijering B and van Rijn H and Taatgen NA and Verbrugge R,https://pubmed.ncbi.nlm.nih.gov/23029341/,eng,,,"This study investigates strategies in reasoning about mental states of others, a process that requires theory of mind. It is a first step in studying the c…	Decision Making	*Eye Movements	Female	Games, Experimental	Humans	Play and Playthings	Probability	Problem Solving	*Theory of Mind	Young Adult	Eye Movements",23029341,PMC3461025
rayyan-261347726,Meta-learning approach to neural network optimization.,2010,5,,Neural networks : the official journal of the International Neural Network Society,1879-2782 (Electronic),23,4,568-82,Kord√≠k P and Koutn√≠k J and Drchal J and Kov√°r√≠k O and Cepek M and Snorek M,https://pubmed.ncbi.nlm.nih.gov/20227243/,eng,,United States,"Optimization of neural network topology, weights and neuron …	Artificial Intelligence	Computer Simulation	*Learning	Models, Biological	*Nerve Net	*Neural Networks, Computer	Neurons	Pattern Recognition, Automated	Nerve Net	Neural Networks (Computer)	Learning",20227243,
rayyan-261347727,A linear programming approach to max-sum problem: a review.,2007,7,,IEEE transactions on pattern analysis and machine intelligence,0162-8828 (Print),29,7,1165-79,Werner T,https://pubmed.ncbi.nlm.nih.gov/17496375/,eng,,United States,"The max-sum labeling problem, defined as maximizing a sum of binary (i.e., pairwise) functions of discrete variables, is a general NP-hard optimizati…	*Artificial Intelligence	Game Theory	Image Enhancement/*methods	Image Interpretation, Computer-Assisted/*methods	Imaging, Three-Dimensional/*methods	Pattern Recognition, Automated/*methods	Programming, Linear",17496375,
rayyan-261347728,Fuzzy utility and equilibria.,2004,8,,"IEEE transactions on systems, man, and cybernetics. Part B, Cybernetics : a publication of the IEEE Systems, Man, and Cybernetics Society",1083-4419 (Print),34,4,1774-85,De Wilde P,https://pubmed.ncbi.nlm.nih.gov/15462444/,eng,,United States,"A decision maker is frequently confronted with fuzzy constraints, fuzzy utility maximization, and fu…	*Artificial Intelligence	*Decision Support Techniques	*Fuzzy Logic	*Game Theory,15462444,
rayyan-261347729,Optimizing thermodynamic trajectories using evolutionary and gradient-based reinforcement learning.,2021,12,,Physical review. E,2470-0053 (Electronic),104,6,064128,Beeler C and Yahorau U and Coles R and Mills K and Whitelam S and Tamblyn I,https://pubmed.ncbi.nlm.nih.gov/35030917/,eng,,United States,"Using a model heat engine, we show that neural-network-based reinforcement learn…	the resulting networks learn to carry out the maximally efficient Carnot, Stirling, or Otto cycles. When given an additional irreversible process, this evolutionary scheme learns a previously unknown thermodynamic cycle. Gradient-based reinforcement learning is able to learn the Stirling cycle, whereas an evolutionary approach achieves the optimal Carnot cycle. Our results show how the reinforcem…
rayyan-261347730,Training a molecular automaton to play a game.,2010,11,,Nature nanotechnology,1748-3395 (Electronic),5,11,773-7,Pei R and Matamoros E and Liu M and Stefanovic D and Stojanovic MN,https://pubmed.ncbi.nlm.nih.gov/20972436/,eng,,England,"Research at the interface between chemistry and cybernetics has led to reports of 'programmable molecules', but what does it mean to say 'we progra…	Chemistry, Organic/methods	*Computers, Molecular	Cybernetics	*Game Theory	Nanotechnology/*methods	Nucleic Acid Conformation	Oligonucleotides/chemical synthesis/*chemistry",20972436,
rayyan-261347731,Dominant sets and pairwise clustering.,2007,1,,IEEE transactions on pattern analysis and machine intelligence,0162-8828 (Print),29,1,167-72,Pavan M and Pelillo M,https://pubmed.ncbi.nlm.nih.gov/17108392/,eng,,United States,"We develop a new graph-theoretic approach for pairwise data clustering which is motivated by the analogies between the intuitive concept of a cluster and that…	*Artificial Intelligence	*Cluster Analysis	Image Enhancement/*methods	Image Interpretation, Computer-Assisted/*methods	Information Storage and Retrieval/*methods	Pattern Recognition, Automated/*methods",17108392,
rayyan-261347732,Classification of peptide mass fingerprint data by novel no-regret boosting method.,2009,5,,Computers in biology and medicine,1879-0534 (Electronic),39,5,460-73,Gambin A and Szczurek E and Dutkowski J and Bakun M and Dadlez M,https://pubmed.ncbi.nlm.nih.gov/19386298/,eng,,United States,"We have developed an integrated tool for statistical analysis of large-scale LC-MS profiles of…	Artificial Intelligence	Biomarkers/analysis/blood	Chromatography, Liquid	Cystic Fibrosis/blood/classification/diagnosis	Discriminant Analysis	Electronic Data Processing/*methods	Female	Humans	Mass Spectrometry/*methods	Models, Statistical	Ovarian Neoplasms/blood/classification/diagnosis	Peptide Mapping/*methods	Proteomics/*methods	C-Peptide	Emotions",19386298,
rayyan-261347733,Multiple-attribute group decision making with different formats of preference information on attributes.,2007,12,,"IEEE transactions on systems, man, and cybernetics. Part B, Cybernetics : a publication of the IEEE Systems, Man, and Cybernetics Society",1083-4419 (Print),37,6,1500-11,Xu Z,https://pubmed.ncbi.nlm.nih.gov/18179069/,eng,,United States,"Interval utility values, inter…	2) interval fuzzy preference relations	and 3) interval multiplicative preference relations. We first utilize some functions to normalize the uncertain decision matrix and then transform it into an expected decision matrix. We establish a goal-programming model to integrate the expected decision matrix and all three different uncertain-preference formats from which the attribute weights and the overall attribute values of alternatives …	2) fuzzy preference relations	and 3) multiplicative preference relations. Finally, we illustrate the applicability and effectiveness of the developed models with two practical examples.","RAYYAN-INCLUSION: {""Daniel""=>""Excluded"", ""Jeremy""=>""Excluded""} | RAYYAN-EXCLUSION-REASONS: no focus on health",,"*Algorithms	*Artificial Intelligence	Computer Simulation	*Decision Making	*Decision Support Techniques	*Game Theory	*Models, Theoretical	Pattern Recognition, Automated/*methods	Decision Making",18179069,
rayyan-261347734,Intelligent multiagent coordination based on reinforcement hierarchical neuro-fuzzy models.,2014,12,,International journal of neural systems,1793-6462 (Electronic),24,8,1450031,Mendoza LF and Vellasco M and Figueiredo K,https://pubmed.ncbi.nlm.nih.gov/25406641/,eng,,Singapore,"This paper presents the research and development of two hybrid neuro-fuzzy models for the hierarchical c…	*Fuzzy Logic	*Neural Networks, Computer	*Reinforcement, Psychology	Intelligence	Reinforcement (Psychology)",25406641,
rayyan-261347735,Blinded comparison of computer-aided detection with human second reading in screening mammography: the importance of the question and the critical numbers game.,2007,11,,AJR. American journal of roentgenology,1546-3141 (Electronic),189,5,1142-4,Brem RF,https://pubmed.ncbi.nlm.nih.gov/17954652/,eng,,United States,,"RAYYAN-INCLUSION: {""Daniel""=>""Excluded"", ""Jeremy""=>""Exclude…	Adult	Artificial Intelligence	Breast Neoplasms/*diagnostic imaging/*epidemiology	Double-Blind Method	False Negative Reactions	Female	Humans	Mammography/*statistics & numerical data	Mass Screening/*statistics & numerical data	Massachusetts/epidemiology	Middle Aged	Observer Variation	Radiographic Image Interpretation, Computer-Assisted/*methods	Reproducibility of Results	Sensitivity and Specificity	Humanities	Humanism	Mammography",17954652,
rayyan-261347736,A reward optimization method based on action subrewards in hierarchical reinforcement learning.,2014,,,TheScientificWorldJournal,1537-744X (Electronic),2014,,120760,Fu Y and Liu Q and Ling X and Cui Z,https://pubmed.ncbi.nlm.nih.gov/24600318/,eng,,,"Reinforcement learning (RL) is one kind of interactive learning methods. Its main characteristics are ""trial and error"" and ""rela…	*Models, Theoretical	Reinforcement (Psychology)",24600318,PMC3926376
rayyan-261347737,The art of war: beyond memory-one strategies in population games.,2015,,,PloS one,1932-6203 (Electronic),10,3,e0120625,Lee C and Harper M and Fryer D,https://pubmed.ncbi.nlm.nih.gov/25803576/,eng,,,"We show that the history of play in a population game contains exploitable information that can be successfully used by sophisticated strategies to defeat memory-one opponents, includ…	Biological Evolution	Computer Simulation	Cooperative Behavior	*Game Theory	Humans	Memory	Models, Psychological	*Warfare	War",25803576,PMC4372540
rayyan-261347738,Desirable difficulties during the development of active inquiry skills.,2017,9,,Cognition,1873-7838 (Electronic),166,,407-417,Kachergis G and Rhodes M and Gureckis T,https://pubmed.ncbi.nlm.nih.gov/28622614/,eng,,Netherlands,"This study explores developmental changes in the ability to ask informative questions, hypothesizing a link between the ability to update beliefs in light o…	however, despite making some updating mistakes, children required to update their own beliefs asked questions that were more context-sensitive and thus informative. The results show how making a task more difficult can improve some aspects of children's active inquiry skills, thus illustrating a type of ""desirable difficulty"" for reasoning.","RAYYAN-INCLUSION: {""Daniel""=>""Excluded"", ""Jerem…	Child Development/*physiology	Child, Preschool	Female	Humans	Information Seeking Behavior/*physiology	Learning/physiology	Male	Problem Solving/*physiology	Thinking/*physiology",28622614,
rayyan-261347739,Using scalp electrical biosignals to control an object by concentration and relaxation tasks: design and evaluation.,2011,,,Annual International Conference of the IEEE Engineering in Medicine and Biology Society. IEEE Engineering in Medicine and Biology Society. Annual International Conference,2694-0604 (Electronic),2011,,6299-302,George L and Lotte F and Abad RV and L√©cuyer A,h…	Artificial Intelligence	Brain/pathology	Computer Systems	Electrodes	Electroencephalography/*methods	Electromyography/methods	Electrophysiology/methods	Female	Humans	Male	Muscles/*pathology	Scalp/*pathology	Signal Processing, Computer-Assisted	Surveys and Questionnaires	Time Factors	User-Computer Interface	Scalp",22255778,
rayyan-261347740,Power to the People: Addressing Big Data Challenges in Neuroscience by Creating a New Cadre of Citizen Neuroscientists.,2016,11,2,Neuron,1097-4199 (Electronic),92,3,658-664,Roskams J and Popoviƒá Z,https://pubmed.ncbi.nlm.nih.gov/27810012/,eng,,United States,"Global neuroscience projects are producing big data at an unprecedented rate that informatic and artificial intelligence (…	*Internationality	Neurosciences/*organization & administration	Video Games	Neurosciences,27810012,
rayyan-261347741,The effect of visual representation style in problem-solving: a perspective from cognitive processes.,2013,,,PloS one,1932-6203 (Electronic),8,11,e80550,Nyamsuren E and Taatgen NA,https://pubmed.ncbi.nlm.nih.gov/24260415/,eng,,,"Using results from a controlled experiment and simulations based on cognitive models, we show that visual presentation style can have a significant impac…	Games, Experimental	Humans	Memory, Short-Term	Photic Stimulation	*Problem Solving	Reaction Time	*Visual Perception	Problem Solving	Cognition",24260415,PMC3829871
rayyan-261347742,A multiple-hypothesis approach for multiobject visual tracking.,2007,11,,IEEE transactions on image processing : a publication of the IEEE Signal Processing Society,1057-7149 (Print),16,11,2849-54,Joo SW and Chellappa R,https://pubmed.ncbi.nlm.nih.gov/17990761/,eng,,United States,"In multiple-object tracking applications, it is essential to address the problem of associating targ…	*Artificial Intelligence	Image Enhancement/*methods	Image Interpretation, Computer-Assisted/*methods	*Motion	Numerical Analysis, Computer-Assisted	Pattern Recognition, Automated/*methods	Reproducibility of Results	Sensitivity and Specificity	Signal Processing, Computer-Assisted	*Subtraction Technique",17990761,
rayyan-261347743,A Hybrid alldifferent-Tabu Search Algorithm for Solving Sudoku Puzzles.,2015,,,Computational intelligence and neuroscience,1687-5273 (Electronic),2015,,286354,Soto R and Crawford B and Galleguillos C and Paredes F and Norero E,https://pubmed.ncbi.nlm.nih.gov/26078751/,eng,,,"The Sudoku problem is a well-known logic-based puzzle of combinatorial number-placement. It consists in fi…	*Artificial Intelligence	*Game Theory	Humans	*Problem Solving	*Software	Algorithms,26078751,PMC4453279
rayyan-261347744,"Formal analysis, hardness, and algorithms for extracting internal structure of test-based problems.",2011,,,Evolutionary computation,1530-9304 (Electronic),19,4,639-71,Ja≈õkowski W and Krawiec K,https://pubmed.ncbi.nlm.nih.gov/21815770/,eng,,United States,"Problems in which some elementary entities interact with each other are common in computational intelligence. This scenario,…	*Artificial Intelligence	*Game Theory	Algorithms,21815770,
rayyan-261347745,Value-directed human behavior analysis from video using partially observable Markov decision processes.,2007,7,,IEEE transactions on pattern analysis and machine intelligence,0162-8828 (Print),29,7,1118-32,Hoey J and Little JJ,https://pubmed.ncbi.nlm.nih.gov/17496372/,eng,,United States,"This paper presents a method for learning decision theoretic models of human behaviors from v…	*Artificial Intelligence	Behavior/*physiology	*Decision Support Techniques	Humans	Image Enhancement/methods	Image Interpretation, Computer-Assisted/*methods	Markov Chains	Pattern Recognition, Automated/*methods	Reproducibility of Results	Sensitivity and Specificity	Video Recording/*methods	Humanities	Humanism",17496372,
rayyan-261347746,Training neural networks with heterogeneous data.,2005,6,,Neural networks : the official journal of the International Neural Network Society,0893-6080 (Print),18,5,595-601,Drakopoulos JA and Abdulkader A,https://pubmed.ncbi.nlm.nih.gov/16095874/,eng,,United States,Data pruning and ordered training are two methods and the results of a small theory that attempts to formalize neural…	*Artificial Intelligence	Classification	Data Interpretation, Statistical	Game Theory	Models, Statistical	*Neural Networks, Computer	Nerve Net	Neural Networks (Computer)",16095874,
rayyan-261347747,On equilibrium properties of evolutionary multi-player games with random payoff matrices.,2012,6,,Theoretical population biology,1096-0325 (Electronic),81,4,264-72,Han TA and Traulsen A and Gokhale CS,https://pubmed.ncbi.nlm.nih.gov/22406614/,eng,,United States,"The analysis of equilibrium points in biological dynamical systems has been of great interest in a variety of mathemati…	*Models, Theoretical	Probability",22406614,
rayyan-261347748,"[The Triumph of ""Stupidity"" : Deep Blue`s Victory over Garri Kasparov. The Controversy about its Impact on Artficial Intelligence Research].",2017,3,,NTM,1420-9144 (Electronic),25,1,1-33,He√üler M,https://pubmed.ncbi.nlm.nih.gov/28389682/,ger,,Switzerland,"The competition between the chess computer Deep Blue and the former chess world champion Garri Kasparov in 1997 was a¬†spe…
rayyan-261347749,Using spoken words to guide open-ended category formation.,2011,11,,Cognitive processing,1612-4790 (Electronic),12,4,341-54,Chauhan A and Seabra Lopes L,https://pubmed.ncbi.nlm.nih.gov/21614526/,eng,,Germany,"Naming is a powerful cognitive tool that facilitates categorization by forming an association between words and their referents. There is evidence in child development liter…	Concept Formation/*physiology	Humans	*Names	Robotics	Speech/*physiology	Verbal Learning/*physiology	*Vocabulary,21614526,
rayyan-261347750,Biomolecular computing: learning through play.,2010,11,,Nature nanotechnology,1748-3395 (Electronic),5,11,767-8,Privman V,https://pubmed.ncbi.nlm.nih.gov/21048792/,eng,,England,,"RAYYAN-INCLUSION: {""Daniel""=>""Excluded"", ""Jeremy""=>""Excluded""} | RAYYAN-EXCLUSION-REASONS: no focus on health",,"Artificial Intelligence	*Computers, Molecular	DNA, Catalytic/chemistry/metabolism	*Game Theory	Humans	Nanotechnology/*methods",21048792,
rayyan-261347751,On cooperative and efficient overlay network evolution based on a group selection pattern.,2010,6,,"IEEE transactions on systems, man, and cybernetics. Part B, Cybernetics : a publication of the IEEE Systems, Man, and Cybernetics Society",1941-0492 (Electronic),40,3,656-67,Wang Y and Nakao A,https://pubmed.ncbi.nlm.nih.gov/20199937/,eng,,United States,"In overlay networks, the in…	from the viewpoint of the whole network structure, our simulation results show that the EGT-based scheme can drive an arbitrary overlay network into a fully cooperative and efficient small-world structure. Moreover, we compare our scheme with a search-based economic model of network formation and illustrate that our scheme can achieve the experimental and analytical results in the latter model. I…	finally, based on the group selection model and evolutionary set theory, we theoretically obtain the approximate threshold of cost and draw the conclusion that the small value of the average degree and the large number of the total peers in an overlay network facilitate the evolution of cooperation.","RAYYAN-INCLUSION: {""Daniel""=>""Excluded"", ""Jeremy""=>""Excluded""} | RAYYAN-EXCLUSION-REASON…	*Artificial Intelligence	Computer Simulation	*Decision Support Techniques	*Game Theory	*Models, Theoretical",20199937,
rayyan-261347752,A hybrid fuzzy logic/constraint satisfaction problem approach to automatic decision making in simulation game models.,2004,8,,"IEEE transactions on systems, man, and cybernetics. Part B, Cybernetics : a publication of the IEEE Systems, Man, and Cybernetics Society",1083-4419 (Print),34,4,1786-97,Braathen S and Sendstad OJ,https://pubmed.ncbi.nlm.nih.gov/15462445/,eng,,United Stat…	*Artificial Intelligence	Computer Simulation	*Decision Support Techniques	*Fuzzy Logic	*Game Theory	*Numerical Analysis, Computer-Assisted	Fuzzy Logic	Decision Making",15462445,
rayyan-261347753,Adaptive critic designs for discrete-time zero-sum games with application to H(infinity) control.,2007,2,,"IEEE transactions on systems, man, and cybernetics. Part B, Cybernetics : a publication of the IEEE Systems, Man, and Cybernetics Society",1083-4419 (Print),37,1,240-7,Al-Tamimi A and Abu-Khalaf M and Lewis FL,https://pubmed.ncbi.nlm.nih.gov/17278575/,eng,,United States,"In …	Computer Simulation	*Game Theory	*Models, Theoretical	*Signal Processing, Computer-Assisted",17278575,
rayyan-261347754,"Network formation: neighborhood structures, establishment costs, and distributed learning.",2013,12,,IEEE transactions on cybernetics,2168-2275 (Electronic),43,6,1950-62,Chasparis GC and Shamma JS,https://pubmed.ncbi.nlm.nih.gov/23757585/,eng,,United States,"We consider the problem of network formation in a distributed fashion. Network formation is modeled as a strategic-form ga…	*Artificial Intelligence	Computer Simulation	*Decision Support Techniques	*Game Theory	*Models, Theoretical	*Neural Networks, Computer	*Video Games",23757585,
rayyan-261347755,Learning tactical human behavior through observation of human performance.,2006,2,,"IEEE transactions on systems, man, and cybernetics. Part B, Cybernetics : a publication of the IEEE Systems, Man, and Cybernetics Society",1083-4419 (Print),36,1,128-40,Fernlund HK and Gonzalez AJ and Georgiopoulos M and DeMara RF,https://pubmed.ncbi.nlm.nih.gov/16468572/,eng,,United States,"It is…	*Artificial Intelligence	Biomimetics/*methods	Computer Simulation	Decision Making/*physiology	Decision Support Techniques	Feasibility Studies	Learning/*physiology	*Models, Biological	Psychomotor Performance/*physiology	*Task Performance and Analysis	Humanities	Humanism	Humans",16468572,
rayyan-261347756,Training winner-take-all simultaneous recurrent neural networks.,2007,5,,IEEE transactions on neural networks,1045-9227 (Print),18,3,674-84,Cai X and Prokhorov DV and Wunsch DC 2nd,https://pubmed.ncbi.nlm.nih.gov/17526335/,eng,,United States,"The winner-take-all (WTA) network is useful in database management, very large scale integration (VLSI) design, and digital processing. The…	Artificial Intelligence	Computer Simulation	*Decision Support Techniques	Feedback	*Game Theory	Information Storage and Retrieval/*methods	*Models, Theoretical	*Neural Networks, Computer	Nerve Net	Neural Networks (Computer)	Recurrence",17526335,
rayyan-261347757,Rminimax: An Optimally Randomized MINIMAX Algorithm.,2013,2,,IEEE transactions on cybernetics,2168-2275 (Electronic),43,1,385-93,D√≠ez SG and Laforge J and Saerens M,https://pubmed.ncbi.nlm.nih.gov/22893439/,eng,,United States,"This paper proposes a simple extension of the celebrated MINIMAX algorithm used in zero-sum two-player games, called Rminimax. The Rminimax algorithm allo…
rayyan-261347758,Evolutionary stability of discriminating behaviors with the presence of kin cheaters.,2013,12,,IEEE transactions on cybernetics,2168-2275 (Electronic),43,6,2044-53,Li J and Kendall G,https://pubmed.ncbi.nlm.nih.gov/23757514/,eng,,United States,"Discriminating altruism, particularly kin altruism, is a fundamental mechanism of cooperation in nature. Altruistic behavior is not favor…	*Altruism	*Artificial Intelligence	Biological Evolution	Biomimetics/*methods	Computer Simulation	*Decision Support Techniques	*Fraud	*Game Theory	Humans	Models, Theoretical	Pattern Recognition, Automated/*methods	Discrimination (Psychology)",23757514,
rayyan-261347759,Stock trading using RSPOP: a novel rough set-based neuro-fuzzy approach.,2006,9,,IEEE transactions on neural networks,1045-9227 (Print),17,5,1301-15,Ang KK and Quek C,https://pubmed.ncbi.nlm.nih.gov/17001989/,eng,,United States,"This paper investigates the method of forecasting stock price difference on artificially generated price series data using neuro-fuzzy systems and neural…	Artificial Intelligence	Computing Methodologies	*Decision Support Techniques	Forecasting/*methods	*Fuzzy Logic	Game Theory	*Investments	*Models, Economic	*Neural Networks, Computer	Ownership	Pattern Recognition, Automated/methods",17001989,
rayyan-261347760,Human Computation in Visualization: Using Purpose Driven Games for Robust Evaluation of Visualization Algorithms.,2012,12,,IEEE transactions on visualization and computer graphics,1941-0506 (Electronic),18,12,2104-13,Ahmed N and Zheng Z and Mueller K,https://pubmed.ncbi.nlm.nih.gov/26357117/,eng,,United States,"Due to the inherent characteristics of the visualization process, mos…	*Artificial Intelligence	Color	*Computer Simulation	Humans	*Models, Neurological	*Video Games	Visual Perception	Humanities	Humanism	Algorithms",26357117,
rayyan-261347761,Embedded assessment algorithms within home-based cognitive computer game exercises for elders.,2006,,,Conference proceedings : ... Annual International Conference of the IEEE Engineering in Medicine and Biology Society. IEEE Engineering in Medicine and Biology Society. Annual Conference,1557-170X (Print),2006,,6101-4,Jimison H and Pavel M,https://pubmed.ncbi.nlm.nih.gov/18271086/…	*Algorithms	Artificial Intelligence	Cognition	Cognition Disorders/prevention & control	Geriatrics/instrumentation	Humans	Memory	Monitoring, Physiologic	Neuropsychological Tests	Software	User-Computer Interface	*Video Games	Algorithms",18271086,
rayyan-261347762,Skill acquisition through program-level imitation in a real-time domain.,2007,4,,"IEEE transactions on systems, man, and cybernetics. Part B, Cybernetics : a publication of the IEEE Systems, Man, and Cybernetics Society",1083-4419 (Print),37,2,272-85,Wood MA and Bryson JJ,https://pubmed.ncbi.nlm.nih.gov/17416156/,eng,,United States,"This paper presents an imitation learning syste…	*Artificial Intelligence	Biomimetics/*methods	Computer Systems	Humans	Imitative Behavior/*physiology	Psychomotor Performance/*physiology	Robotics/*methods,17416156,
rayyan-261347763,KASER: Knowledge Amplification by Structured Expert Randomization.,2004,12,,"IEEE transactions on systems, man, and cybernetics. Part B, Cybernetics : a publication of the IEEE Systems, Man, and Cybernetics Society",1083-4419 (Print),34,6,2317-29,Rubin SH and Murthy SN and Smith MH and Trajkoviƒá L,https://pubmed.ncbi.nlm.nih.gov/15619932/,eng,,United States,"In this paper and at…	Artificial Intelligence	Computer Simulation	*Expert Systems	*Fuzzy Logic	Models, Statistical	Random Allocation	*Software	*User-Computer Interface",15619932,
rayyan-261347764,Cooperative multiagent congestion control for high-speed networks.,2005,4,,"IEEE transactions on systems, man, and cybernetics. Part B, Cybernetics : a publication of the IEEE Systems, Man, and Cybernetics Society",1083-4419 (Print),35,2,255-68,Hwang KS and Tan SW and Hsiao MC and Wu CS,https://pubmed.ncbi.nlm.nih.gov/15828654/,eng,,United States,"An adaptive multiagent reinforce…	*Artificial Intelligence	Computer Communication Networks	Computer Simulation	*Computer Systems	Feedback	*Fuzzy Logic	Information Storage and Retrieval/*methods	*Models, Statistical	*Signal Processing, Computer-Assisted",15828654,
rayyan-261347765,Evolving fuzzy rules for relaxed-criteria negotiation.,2008,12,,"IEEE transactions on systems, man, and cybernetics. Part B, Cybernetics : a publication of the IEEE Systems, Man, and Cybernetics Society",1941-0492 (Electronic),38,6,1486-500,Sim KM,https://pubmed.ncbi.nlm.nih.gov/19022721/,eng,,United States,"In the literature on automated negotiation, very few negotiation agents …	*Artificial Intelligence	Computer Simulation	*Decision Support Techniques	*Fuzzy Logic	*Game Theory	*Models, Theoretical	Negotiating/*methods	Pattern Recognition, Automated/methods",19022721,
rayyan-261347766,A new technique for solving puzzles.,2010,6,,"IEEE transactions on systems, man, and cybernetics. Part B, Cybernetics : a publication of the IEEE Systems, Man, and Cybernetics Society",1941-0492 (Electronic),40,3,789-97,Makridis M and Papamarkos N,https://pubmed.ncbi.nlm.nih.gov/19884091/,eng,,United States,"This paper proposes a new technique for solving jigsaw puzzles. The nove…	*Artificial Intelligence	Computer Simulation	*Decision Support Techniques	*Game Theory	*Models, Theoretical",19884091,
rayyan-261347767,Robust and efficient vision system for group of cooperating mobile robots with application to soccer robots.,2004,7,,ISA transactions,0019-0578 (Print),43,3,329-42,Klancar G and Kristan M and Kovacic S and Orqueda O,https://pubmed.ncbi.nlm.nih.gov/15272790/,eng,,United States,"In this paper a global vision scheme for estimation of positions and orientations of mobile robots is pr…	*Artificial Intelligence	*Cooperative Behavior	Image Interpretation, Computer-Assisted/instrumentation/*methods	*Pattern Recognition, Automated	Robotics/*methods	Soccer	Video Recording/instrumentation/methods	Robotics",15272790,
rayyan-261347768,Learning without human expertise: a case study of the double dummy bridge problem.,2009,2,,IEEE transactions on neural networks,1941-0093 (Electronic),20,2,278-99,Mossakowski K and Ma≈Ñdziuk J,https://pubmed.ncbi.nlm.nih.gov/19150795/,eng,,United States,"Artificial neural networks, trained only on sample deals, without presentation of any human knowledge or even rules of the game…	Humans	*Neural Networks, Computer	Neurons	Play and Playthings	Reproducibility of Results	Humanities	Humanism",19150795,
rayyan-261347769,Semantics of directly manipulating spatializations.,2013,12,,IEEE transactions on visualization and computer graphics,1941-0506 (Electronic),19,12,2052-9,Hu X and Bradel L and Maiti D and House L and North C and Leman S,https://pubmed.ncbi.nlm.nih.gov/24051771/,eng,,United States,"When high-dimensional data is visualized in a 2D plane by using parametric projection algorithms, us…	Artificial Intelligence	*Computer Graphics	Image Enhancement/methods	Image Interpretation, Computer-Assisted/*methods	Multimodal Imaging/*methods	Pattern Recognition, Automated/*methods	Reproducibility of Results	Semantics	Sensitivity and Specificity	*User-Computer Interface",24051771,
rayyan-261347770,Incremental state aggregation for value function estimation in reinforcement learning.,2011,10,,"IEEE transactions on systems, man, and cybernetics. Part B, Cybernetics : a publication of the IEEE Systems, Man, and Cybernetics Society",1941-0492 (Electronic),41,5,1407-16,Mori T and Ishii S,https://pubmed.ncbi.nlm.nih.gov/21632307/,eng,,United States,"In reinforcement learning, la…	Computer Simulation	Game Theory	*Models, Psychological	Models, Statistical	*Reinforcement, Psychology	Reinforcement (Psychology)",21632307,
rayyan-261347771,Medium scale integration of molecular logic gates in an automaton.,2006,11,,Nano letters,1530-6984 (Print),6,11,2598-603,Macdonald J and Li Y and Sutovic M and Lederman H and Pendri K and Lu W and Andrews BL and Stefanovic D and Stojanovic MN,https://pubmed.ncbi.nlm.nih.gov/17090098/,eng,,United States,"The assembly of molecular automata that perform increasingly complex tasks, s…	*Artificial Intelligence	Base Sequence	*Computers, Molecular	*Computing Methodologies	DNA/chemistry	DNA, Catalytic/*chemistry	Humans	Information Storage and Retrieval/*methods	Molecular Sequence Data	Silicon/chemistry",17090098,
rayyan-261347772,Decentralized indirect methods for learning automata games.,2011,10,,"IEEE transactions on systems, man, and cybernetics. Part B, Cybernetics : a publication of the IEEE Systems, Man, and Cybernetics Society",1941-0492 (Electronic),41,5,1213-23,Tilak O and Martin R and Mukhopadhyay S,https://pubmed.ncbi.nlm.nih.gov/21925998/,eng,,United States,"We discuss the application of indir…	*Artificial Intelligence	Cluster Analysis	Computer Simulation	*Cybernetics	*Game Theory	Learning,21925998,
rayyan-261347773,A cost-function approach to rival penalized competitive learning (RPCL).,2006,8,,"IEEE transactions on systems, man, and cybernetics. Part B, Cybernetics : a publication of the IEEE Systems, Man, and Cybernetics Society",1083-4419 (Print),36,4,722-37,Ma J and Wang T,https://pubmed.ncbi.nlm.nih.gov/16903360/,eng,,United States,"Rival penalized competitive learning (RPCL) has been …	*Artificial Intelligence	*Competitive Behavior	*Computer Simulation	*Game Theory	*Models, Statistical	Pattern Recognition, Automated/*methods	Learning",16903360,
rayyan-261347774,An evaluation of methods for estimating the number of local optima in combinatorial optimization problems.,2013,,,Evolutionary computation,1530-9304 (Electronic),21,4,625-58,Hernando L and Mendiburu A and Lozano JA,https://pubmed.ncbi.nlm.nih.gov/23270389/,eng,,United States,"The solution of many combinatorial optimization problems is carried out by metaheuristics, which generall…	Computer Simulation	*Game Theory	*Statistics as Topic,23270389,
rayyan-261347775,Adaptive WTA with an analog VLSI neuromorphic learning chip.,2007,3,,IEEE transactions on neural networks,1045-9227 (Print),18,2,551-72,H√§fliger P,https://pubmed.ncbi.nlm.nih.gov/17385639/,eng,,United States,"In this paper, we demonstrate how a particular spike-based learning rule (where exact temporal relations between input and output spikes of a spiking model neuron determine…	Artificial Intelligence	*Biomimetic Materials	*Computers, Analog	Equipment Design	Equipment Failure Analysis	*Game Theory	*Neural Networks, Computer	*Pattern Recognition, Automated	Semiconductors	Signal Processing, Computer-Assisted/*instrumentation	Learning",17385639,
rayyan-261347776,Toward a systems- and control-oriented agent framework.,2005,10,,"IEEE transactions on systems, man, and cybernetics. Part B, Cybernetics : a publication of the IEEE Systems, Man, and Cybernetics Society",1083-4419 (Print),35,5,999-1012,Fregene K and Kennedy DC and Wang DW,https://pubmed.ncbi.nlm.nih.gov/16240774/,eng,,United States,"This paper develops a systems- and control-ori…	*Artificial Intelligence	Cluster Analysis	Feedback	Information Storage and Retrieval/*methods	Pattern Recognition, Automated/*methods	Systems Integration	*User-Computer Interface",16240774,
rayyan-261347777,Playing biology's name game: identifying protein names in scientific text.,2003,,,Pacific Symposium on Biocomputing. Pacific Symposium on Biocomputing,2335-6928 (Print),,,403-14,Hanisch D and Fluck J and Mevissen HT and Zimmer R,https://pubmed.ncbi.nlm.nih.gov/12603045/,eng,,United States,"A growing body of work is devoted to the extraction of protein or gene interaction informat…	*Algorithms	Artificial Intelligence	Databases, Genetic	Dictionaries as Topic	Genome, Human	Humans	MEDLINE	Models, Statistical	*Proteins	*Terminology as Topic",12603045,
rayyan-261347778,Long-range interactions and evolutionary stability in a predator-prey system.,2006,2,,"Physical review. E, Statistical, nonlinear, and soft matter physics",1539-3755 (Print),73,2,020903,Rauch EM and Bar-Yam Y,https://pubmed.ncbi.nlm.nih.gov/16605322/,eng,,United States,"Evolving ecosystems often are dominated by spatially local dynamics, but many also include long-range transport…	*Biological Evolution	Competitive Behavior/*physiology	Computer Simulation	*Ecosystem	Food Chain	Game Theory	Genetic Variation	*Genetics, Population	Humans	*Models, Biological	*Population Dynamics	Predatory Behavior/*physiology	Survival Rate	Time Factors	Prednisolone",16605322,
rayyan-261347779,AI to pose as young girl to detect paedophiles.,2013,9,,Monash bioethics review,1321-2753 (Print),31,2,28-9,Kouros N,https://pubmed.ncbi.nlm.nih.gov/24844078/,eng,,United States,,"RAYYAN-INCLUSION: {""Daniel""=>""Excluded"", ""Jeremy""=>""Excluded""} | RAYYAN-EXCLUSION-REASONS: no focus on health",,Adolescent	Adult	*Artificial Intelligence	Child	Computer Simulation	Female	Game Theory	Humans	Male	Pedophilia/*diagnosis	*Robotics	*Social Media	*Social Networking	*Software	Spain,24844078,
rayyan-261347780,Learning automata-based solutions to the nonlinear fractional knapsack problem with applications to optimal resource allocation.,2007,2,,"IEEE transactions on systems, man, and cybernetics. Part B, Cybernetics : a publication of the IEEE Systems, Man, and Cybernetics Society",1083-4419 (Print),37,1,166-75,Granmo OC and Oommen BJ and Myrer SA and Olsen MG,https://pubmed.ncbi.nlm.n…	*Artificial Intelligence	Computer Simulation	*Game Theory	*Models, Theoretical	*Nonlinear Dynamics	Resource Allocation/*methods	Resource Allocation	Health Resources",17278569,
rayyan-261347781,Characterizing warfare in red teaming.,2006,4,,"IEEE transactions on systems, man, and cybernetics. Part B, Cybernetics : a publication of the IEEE Systems, Man, and Cybernetics Society",1083-4419 (Print),36,2,268-85,Yang A and Abbass HA and Sarker R,https://pubmed.ncbi.nlm.nih.gov/16604725/,eng,,United States,"Red teaming is the process of studying a problem by anticipating adve…	one controlled by the red team which represents the set of adversary behaviors or bad guys, while the other is controlled by the blue team which represents the set of defenders or good guys. Through red teaming, analysts can learn about the future by forward prediction of scenarios. More recently, defense has been looking at evolutionary computation methods in red teaming. The fitness function in…	*Artificial Intelligence	*Competitive Behavior	*Decision Support Techniques	*Game Theory	Risk Assessment/*methods	Risk Factors	*Warfare,16604725,
rayyan-261347782,Calculating complete and exact Pareto front for multiobjective optimization: a new deterministic approach for discrete problems.,2013,6,,IEEE transactions on cybernetics,2168-2275 (Electronic),43,3,1088-101,Hu XB and Wang M and Di Paolo E,https://pubmed.ncbi.nlm.nih.gov/23193246/,eng,,United States,"Searching the Pareto front for multiobjective optimization problems usually invol…	*Artificial Intelligence	*Decision Support Techniques	*Game Theory	Pattern Recognition, Automated/*methods	*Signal Processing, Computer-Assisted",23193246,
rayyan-261347783,Model risk for European-style stock index options.,2007,1,,IEEE transactions on neural networks,1045-9227 (Print),18,1,193-202,Gen√ßay R and Gibson R,https://pubmed.ncbi.nlm.nih.gov/17278472/,eng,,United States,"In empirical modeling, there have been two strands for pricing in the options literature, namely the parametric and nonparametric models. Often, the support for the nonpa…	*Artificial Intelligence	Computer Simulation	*Decision Support Techniques	Europe	*Game Theory	*Investments	*Models, Economic	Risk Assessment/*methods",17278472,
rayyan-261347784,"Comments on ""A computational evolutionary approach to evolving game strategies and cooperation"".",2004,6,,"IEEE transactions on systems, man, and cybernetics. Part B, Cybernetics : a publication of the IEEE Systems, Man, and Cybernetics Society",1083-4419 (Print),34,3,1569-72	author reply 1573,Wu HC and Sun CT,https://pubmed.ncbi.nlm.nih.gov/15484925/,eng,,United States,,"RAYYAN-INCLUSION: {""Daniel""=>""Excluded"", ""Jeremy""=>""Excluded""} | RAYYAN-EXCLUSION-REASONS: background article",,"*Algorithms	*Artificial Intelligence	Biological Evolution	*Cooperative Behavior	*Decision Making, Computer-Assisted	*Decision Support Techniques	*Game Theory	Interpersonal Relations	*Numerical Analysis, Computer-Assisted",15484925,
rayyan-261347785,Implementation of an effective hybrid GA for large-scale traveling salesman problems.,2007,2,,"IEEE transactions on systems, man, and cybernetics. Part B, Cybernetics : a publication of the IEEE Systems, Man, and Cybernetics Society",1083-4419 (Print),37,1,92-9,Nguyen HD and Yoshihara I and Yamamori K and Yasunaga M,https://pubmed.ncbi.nlm.nih.gov/17278563/,eng,,United States,"Th…	*Artificial Intelligence	Biomimetics/*methods	Computer Simulation	*Game Theory	*Models, Genetic	Software	Systems Theory	Travel",17278563,
rayyan-261347786,Formalization and analysis of reasoning by assumption.,2006,1,2,Cognitive science,0364-0213 (Print),30,1,147-80,Bosse T and Jonker CM and Treur J,https://pubmed.ncbi.nlm.nih.gov/21702812/,eng,,United States,"This article introduces a novel approach for the analysis of the dynamics of reasoning processes and explores its applicability for the reasoning pattern called reasoning by …
rayyan-261347787,Reaching unanimous agreements within agent-based negotiation teams with linear and monotonic utility functions.,2012,6,,"IEEE transactions on systems, man, and cybernetics. Part B, Cybernetics : a publication of the IEEE Systems, Man, and Cybernetics Society",1941-0492 (Electronic),42,3,778-92,Sanchez-Anguix V and Julian V and Botti V and Garc√≠a-Fornes A,https://pubmed.ncbi.nlm.…	*Artificial Intelligence	Computer Simulation	*Decision Support Techniques	*Game Theory	*Models, Theoretical	Negotiating/*methods	Pattern Recognition, Automated/*methods",22207641,
rayyan-261347788,Discovery of high-level behavior from observation of human performance in a strategic game.,2008,6,,"IEEE transactions on systems, man, and cybernetics. Part B, Cybernetics : a publication of the IEEE Systems, Man, and Cybernetics Society",1083-4419 (Print),38,3,855-74,Stensrud BS and Gonzalez AJ,https://pubmed.ncbi.nlm.nih.gov/18558547/,eng,,United States,"This paper explores th…	2) to evaluate the ability of FAMTILE to correctly predict human and context selections, given an observation	and 3) more fundamentally, to create a model of the human's behavior that can perform the high-level task at a comparable level of proficiency.","RAYYAN-INCLUSION: {""Daniel""=>""Excluded"", ""Jeremy""=>""Excluded""} | RAYYAN-EXCLUSION-REASONS: no focus on health",,"*Algorithms	*Artificial Intelligence	*Decision Making	*Game Theory	Humans	Pattern Recognition, Automated/*methods	*Task Performance and Analysis	Humanities	Humanism",18558547,
rayyan-261347789,A class of single-class minimax probability machines for novelty detection.,2007,5,,IEEE transactions on neural networks,1045-9227 (Print),18,3,778-85,Kwok JT and Tsang IW and Zurada JM,https://pubmed.ncbi.nlm.nih.gov/17526343/,eng,,United States,"Single-class minimax probability machines (MPMs) offer robust novelty detection with distribution-free worst case bounds on the probab…	*Artificial Intelligence	Computer Simulation	*Creativity	*Decision Support Techniques	*Game Theory	Information Storage and Retrieval/methods	*Models, Statistical	Neural Networks, Computer	Pattern Recognition, Automated/*methods	Probability",17526343,
rayyan-261347790,How to reach linguistic consensus: a proof of convergence for the naming game.,2006,10,21,Journal of theoretical biology,0022-5193 (Print),242,4,818-31,De Vylder B and Tuyls K,https://pubmed.ncbi.nlm.nih.gov/16843499/,eng,,England,"In this paper we introduce a mathematical model of naming games. Naming games have been widely used within research on the origins and evolution of la…	*Consensus	Game Theory	Humans	Language	Learning	*Linguistics	*Models, Psychological	Social Environment",16843499,
rayyan-261347791,Superquadric segmentation in range images via fusion of region and boundary information.,2008,5,,IEEE transactions on pattern analysis and machine intelligence,0162-8828 (Print),30,5,781-95,Katsoulas D and Bastidas CC and Kosmopoulos D,https://pubmed.ncbi.nlm.nih.gov/18369249/,eng,,United States,"The high potential of Superquadrics as modeling elements for image segmentation task…	*Artificial Intelligence	Image Enhancement/methods	Image Interpretation, Computer-Assisted/*methods	Imaging, Three-Dimensional/*methods	Pattern Recognition, Automated/*methods	Reproducibility of Results	Sensitivity and Specificity	*Subtraction Technique",18369249,
rayyan-261347792,Theory of networked minority games based on strategy pattern dynamics.,2004,11,,"Physical review. E, Statistical, nonlinear, and soft matter physics",1539-3755 (Print),70,5,056102,Lo TS and Chan HY and Hui PM and Johnson NF,https://pubmed.ncbi.nlm.nih.gov/15600687/,eng,,United States,"We formulate a theory of agent-based models in which agents compete to be in a winning group. Th…	*Algorithms	Artificial Intelligence	Biological Evolution	*Competitive Behavior	Computer Simulation	Ecosystem	Feedback	*Game Theory	*Models, Biological	Models, Statistical	Pattern Recognition, Automated/*methods	*Population Dynamics",15600687,
rayyan-261347793,Adaptive categorization of ART networks in robot behavior learning using game-theoretic formulation.,2003,12,,Neural networks : the official journal of the International Neural Network Society,0893-6080 (Print),16,10,1403-20,Fung WK and Liu YH,https://pubmed.ncbi.nlm.nih.gov/14622873/,eng,,United States,"Adaptive Resonance Theory (ART) networks are employed in robot behavior lear…	Architecture	*Artificial Intelligence	Behavior	Computer Simulation	Feedback	*Fuzzy Logic	Humans	*Information Theory	*Learning	*Neural Networks, Computer	Robotics	Time Factors",14622873,
rayyan-267920847,Educational games for health professionals,2013,1,1,,1465-1858,,3,,"Akl, EA and Kairouz, VF and Sackett, KM and Erdley, WS and Mustafa, RA and Fiander, M and Gabriel, C and Sch√ºnemann, H",http://dx.doi.org/10.1002/14651858.CD006411.pub4,,"John Wiley & Sons, Ltd",,"Abstract - Background The use of games as an educational strategy has the potential to improve health professionals'…
rayyan-267920848,Video games for people with schizophrenia,2021,1,1,,1465-1858,,2,,"Roberts, MT and Lloyd, J and V√§lim√§ki, M and Ho, GWK and Freemantle, M and B√©kefi, AZ",http://dx.doi.org/10.1002/14651858.CD012844.pub2,,"John Wiley & Sons, Ltd",,"Abstract - Background Commercial video games are a vastly popular form of recreational activity. Whilst concerns persist regarding possible negative…	only two small trials evaluated commercial video games as the intervention. We categorised video game interventions into 'non‚Äêexergame' (played statically) and 'exergame' (the players use bodily movements to control the game). Our main outcomes of interest were clinically important changes in: general functioning, cognitive functioning, social functioning, mental state, quality of life, and phy…	participants = 86	studies = 1, very low‚Äê quality evidence ) or social functioning scores (Specific Levels of Functioning Scale) (MD ‚àí3.13, 95% CI ‚Äê40.17 to 33.91	participants = 53	studies = 1, very low‚Äê quality evidence ). There was a clear difference favouring cognitive remediation for cognitive functioning (improved on at least one domain of MATRICS Consensus Cognitive Battery Test) (RR 0.58, 95% CI 0.34 to 0.99	participants = 42	studies = 1, low‚Äê quality evidence ). For mental state, Positive and Negative Syndrome Scale (PANSS) overall scores showed no clear difference between treatment groups (MD 0.20, 95% CI ‚àí3.89 to 4.28	participants = 269	studies = 4, low‚Äê quality evidence ). Quality of life ratings (Quality of Life Scale) similarly showed no clear intergroup difference (MD 0.01, 95% CI ‚àí0.40 to 0.42	participants = 87	studies = 1, very low‚Äê quality evidence) . Adverse effects were not reported	we chose leaving the study early as a proxy measure. The attrition rate by end of treatment was similar between treatment groups (RR 0.96, 95% CI 0.87 to 1.06	participants = 395	studies = 5, low‚Äê quality evidence ).‚Ä®‚Ä®One small trial compared exergames with standard care, but few outcomes were reported . No clear difference between interventions was seen for cognitive functioning (measured by MATRICS Consensus Cognitive Battery Test) (MD 2.90, 95% CI ‚Äê1.27 to 7.07	participants = 33	studies = 1, low‚Äê quality evidence) , however a benefit in favour of exergames was found for average change in physical fitness (aerobic fitness) (MD 3.82, 95% CI 1.75 to 5.89	participants = 33	studies = 1, low‚Äê quality evidence) . Adverse effects were not reported	we chose leaving the study early as a proxy measure. The attrition rate by end of treatment was similar between treatment groups (RR 1.06, 95% CI 0.75 to 1.51	participants = 33	studies = 1). Another small trial compared exergames with non‚Äêexergames. Only one of our main outcomes was reported ‚Äê physical fitness, which was measured by average time taken to walk 3 metres. No clear intergroup difference was identified at six‚Äêweek follow‚Äêup (MD ‚àí0.50, 95% CI ‚àí1.17 to 0.17	participants = 28	studies = 1, very low‚Äê quality evidence) . No trials reported adverse effects. We chose leaving the study early as a proxy outcome. Authors' conclusions Our results suggest that non‚Äêexergames may have a less beneficial effect on cognitive functioning than cognitive remediation, but have comparable effects for all other outcomes. These data are from a small number of trials, and the evidence i…
rayyan-267920849,Educational games for mental health professionals,2006,1,1,,1465-1858,,2,,"Bhoopathi, PS and Sheoran, R",http://dx.doi.org/10.1002/14651858.CD001471.pub2,,"John Wiley & Sons, Ltd",,"Abstract - Background In traditional didactic teaching, the learner has a passive role, digesting the knowledge presented by the teacher. Stimulating and active teaching processes may be better at ins…
rayyan-267920850,Universal school‚Äêbased prevention programs for alcohol misuse in young people,2011,1,1,,1465-1858,,5,,"Foxcroft, DR and Tsertsvadze, A",http://dx.doi.org/10.1002/14651858.CD009113,,"John Wiley & Sons, Ltd",,"Abstract - Background Alcohol misuse in young people is cause of concern for health services, policy makers, prevention workers, criminal justice system, youth workers, tea…
rayyan-267920851,Sports and games for post‚Äêtraumatic stress disorder (PTSD),2010,1,1,,1465-1858,,1,,"Lawrence, S and De Silva, M and Henley, R",http://dx.doi.org/10.1002/14651858.CD007171.pub2,,"John Wiley & Sons, Ltd",,"Abstract - Background Traumatic experiences evoke emotions such as fear, anxiety and distress and may encourage avoidance of similar situations in the future. For a proportion …	MEDLINE	EMBASE	CINAHL	PsycINFO. Reference lists of relevant papers were searched and experts in the field were contacted to determine if other studies were available. Selection criteria To be included, participants had to be diagnosed with PTSD using criteria outlined in the Diagnostic and Statistical Manual for Mental Disorders (DSM IV) and/or ICD criteria. Randomised controlled trials (RCTs) that considered one or m…	Stress Disorders, Post-Traumatic",,
rayyan-267920852,Virtual reality for stroke rehabilitation,2017,1,1,,1465-1858,,11,,"Laver, KE and Lange, B and George, S and Deutsch, JE and Saposnik, G and Crotty, M",http://dx.doi.org/10.1002/14651858.CD008349.pub4,,"John Wiley & Sons, Ltd",,"Abstract - Background Virtual reality and interactive video gaming have emerged as recent treatment approaches in stroke rehabilitation with commercial g…	however, we were unable to pool results for cognitive function, participation restriction, or quality of life. Twenty‚Äêthree studies reported that they monitored for adverse events	across these studies there were few adverse events and those reported were relatively mild. Authors' conclusions We found evidence that the use of virtual reality and interactive video gaming was not more beneficial than conventional therapy approaches in improving upper limb function. Virtual reality may be beneficial in improving upper limb function and activities of daily living function when …	however, these findings were not statistically significant. Plain language summary Virtual reality for stroke rehabilitation Review question ‚Ä® We wanted to compare the effects of virtual reality versus an alternative treatment or no treatment on recovery after stroke using arm function and other outcomes such as walking speed and independence in managing daily activities after stroke. Backgroun…
rayyan-267920853,Non‚Äêpharmacological interventions for assisting the induction of anaesthesia in children,2015,1,1,,1465-1858,,7,,"Manyande, A and Cyna, AM and Yip, P and Chooi, C and Middleton, P",http://dx.doi.org/10.1002/14651858.CD006447.pub3,,"John Wiley & Sons, Ltd",,"Abstract - Background Induction of general anaesthesia can be distressing for children. Non‚Äêpharmacological methods for …	all trials were conducted in high‚Äêincome countries. Overall we judged the trials to be at high risk of bias. Except for parental acupuncture (graded low), all other GRADE assessments of the primary outcomes of comparisons were very low, indicating a high degree of uncertainty about the overall findings. Parental presence: In five trials (557 children), parental presence at induction of anaesthe…	random‚Äêeffects, I¬≤ 75%) in three trials with a total of 133 children. However, we saw no significant differences in child anxiety in the operating room between clowns/clown doctors and sedative premedication (mYPAS MD ‚Äê9.67, 95% CI ‚Äê21.14 to 1.80, random‚Äêeffects, I¬≤ 66%	2 trials of 93 children). In a trial of hypnotherapy versus sedative premedication in 50 children, there were no significant differences in children's anxiety at induction (RR 0.59, 95% CI 0.33 to 1.04). Parental interventions: Children of parents having acupuncture compared with parental sham acupuncture were less anxious during induction (mYPAS MD ‚Äê17, 95% CI ‚Äê30.51 to ‚Äê3.49) and were mor…	clowns/clown doctors	playing videos of the child's choice during induction	low sensory stimulation	and hand‚Äêheld video games need further investigation in larger studies. Plain language summary Non‚Äêpharmacological interventions for assisting the induction of anaesthesia in children Background The initial process of giving general anaesthesia (i.e. induction of anaesthesia) to children can be distressing for them and their parents. Children can be given a sedative medicine (premedication) t…	clowns/clown doctors	playing videos of the child's choice during induction, pre‚Äêoperative hypnosis and hand‚Äêheld video games require further testing in future studies. Non‚Äêdrug interventions that might help parents relax need further study, as there is some evidence that more relaxed parents may improve their child's anaesthesia induction experience.","RAYYAN-INCLUSION: {""Daniel""=>""Excluded"", ""Jeremy""=>""…	Child,,
rayyan-267920854,Psychological interventions for psychosis in adolescents,2020,1,1,,1465-1858,,7,,"Datta, SS and Daruvala, R and Kumar, A",http://dx.doi.org/10.1002/14651858.CD009533.pub2,,"John Wiley & Sons, Ltd",,"Abstract - Background Psychosis is an illness characterised by alterations in thoughts and perceptions resulting in delusions and hallucinations. Psychosis is rare in adolescents but …	participants = 50	studies = 1, very low‚Äêcertainty). Mental state (PANSS, high = poor) was reported by one study. Scores were clearly lower in the TAU group (MD 8.30, 95% CI 0.46 to 16.14	participants = 50	studies = 1	very low‚Äêcertainty). Clearly more participants in the CRT group showed improvement in cognitive functioning (Memory digit span test) compared to numbers showing improvement in the TAU group (1 study, n = 31, RR 0.58, 95% CI 0.37 to 0.89	very low‚Äêcertainty). For global functioning (VABS, high = good), our analysis of reported scores showed no clear difference between treatment groups (MD 5.90, 95% CI ‚Äê3.03 to 14.83	participants = 50	studies = 1	very low‚Äêcertainty). The number of participants leaving the study early from each group was similar (RR 0.93, 95% CI 0.32 to 2.71	participants = 91	studies = 2	low‚Äêcertainty). Group Psychosocial Therapy (GPT) + TAU versus TAU One study assessed the effects of adding GPT to participants' usual medication. Global state scores (CGAS, high = good) were clearly higher in the GPT group (MD 5.10, 95% CI 1.35 to 8.85	participants = 56	studies = 1	very low‚Äêcertainty) but there was little or no clear difference between groups for mental state scores (PANSS, high = poor, MD ‚Äê4.10, 95% CI ‚Äê8.28 to 0.08	participants = 56	studies = 1, very low‚Äêcertainty) and no clear difference between groups for numbers of participants leaving the study early (RR 0.43, 95% CI 0.15 to 1.28	participants = 56	studies = 1	very low‚Äêcertainty). Cognitive Remediation Programme (CRP) + Psychoeducational Treatment Programme (PTP) versus PTP One study assessed the effects of combining two types psychological interventions (CRP + PTP) with PTP alone. Global state scores (GAS, high = good) were not clearly different (MD 1.60, 95% CI ‚Äê6.48 to 9.68	participants = 25	studies = 1	very low‚Äêcertainty), as were mental state scores (BPRS total, high = poor, MD ‚Äê5.40, 95% CI ‚Äê16.42 to 5.62	participants = 24	studies = 1	very low‚Äêcertainty), and cognitive functioning scores (SPAN‚Äê12, high = good, MD 2.40, 95% CI ‚Äê2.67 to 7.47	participants = 25	studies = 1	very low‚Äêcertainty). Psychoeducational (PE) + Multifamily Treatment (MFT) Versus Nonstructured Group Therapy ( NSGT , all long‚Äêterm) One study compared (PE + MFT) with NSGT. Analysis of reported global state scores (CGAS, high = good, MD 3.38, 95% CI ‚Äê4.87 to 11.63	participants = 49	studies = 1	very low‚Äêcertainty) and mental state scores (PANSS total, high = poor, MD ‚Äê8.23, 95% CI ‚Äê17.51 to 1.05	participants = 49	studies = 1	very low‚Äêcertainty) showed no clear differences. The number of participants needing hospital admission (RR 0.84, 95% CI 0.36 to 1.96	participants = 49	studies = 1) and the number of participants leaving the study early from each group were also similar (RR 0.52, 95% CI 0.10 to 2.60	participants = 55	studies = 1	low‚Äêcertainty). Authors' conclusions Most of our estimates of effect for our main outcomes are equivocal. An effect is suggested for only four outcomes in the SOF tables presented. Compared to TAU, CRT may have a positive effect on cognitive functioning, however the same study reports data suggesting TAU may have positive effect on mental state. Another study comparing GPT with TAU reports data…	Adolescent,,
rayyan-267920855,Psychosocial interventions for psychostimulant misuse,2016,1,1,,1465-1858,,9,,"Minozzi, S and Saulle, R and De Crescenzo, F and Amato, L",http://dx.doi.org/10.1002/14651858.CD011866.pub2,,"John Wiley & Sons, Ltd",,"Abstract - Background Psychostimulant misuse is a continuously growing medical and social burden. There is no evidence proving the efficacy of pharmacotherapy. Psychos…	Cochrane Central Register of Controlled Trials (CENTRAL)	MEDLINE	EMBASE	CINAHL	Web of Science and PsycINFO, from inception to November 2015. We also searched for ongoing and unpublished studies via ClinicalTrials.gov ( www.clinicaltrials.gov ) and the World Health Organization (WHO) International Clinical Trials Registry Platform (ICTRP) ( apps.who.int/trialsearch/ ). All searches included non‚ÄêEnglish language literature. We handsearched references of topic‚Äêrelated syst…	blinding of personnel and participants was not possible for the type of intervention, so all the studies were at high risk of performance bias with regard to subjective outcomes	the majority of studies did not specify whether the outcome assessors were blind. We did not consider it likely that the objective outcomes were influenced by lack of blinding. The comparisons made were: any psychosocial intervention versus no intervention (32 studies), any psychosocial intervention versus TAU (6 studies), and one psychosocial intervention versus an alternative psychosocial inter…	increased continuous abstinence at the end of treatment (RR: 2.14, 95% CI 1.27 to ‚àí3.59, 8 studies, 1241 participants, low quality evidence)	did not significantly increase continuous abstinence at the longest follow‚Äêup (RR: 2.12, 95% CI 0.77 to ‚àí5.86, 4 studies, 324 participants, low quality evidence)	significantly increased the longest period of abstinence : (standardised mean difference (SMD): 0.48, 95% CI 0.34 to 0.63, 10 studies, 1354 participants, high quality evidence). However, it should be noted that the in the vast majority of the studies in this comparison the specific psychosocial treatment assessed in the experimental arm was given in add on to treatment as usual or to another spec…	this could translate to a smaller magnitude of the effect of the psychosocial intervention when it is given in add on. When compared to TAU, any psychosocial treatment reduced dropout rate (RR: 0.72, 95% CI 0.59 to 0.89, 6 studies, 516 participants, moderate quality evidence), did not increase continuous abstinence at the end of treatment (RR: 1.27, 95% CI 0.94 to 1.72, 2 studies, 224 participant…	however, people may not be able to stay clean several months after the end of treatment. Finally, we found that people undergoing specific psychosocial interventions stay clean for a longer time without using stimulants. However, the vast majority of the studies we looked at assessed a specific psychosocial treatment added to treatment as usual or compared it to another specific psychosocial or p…
rayyan-267920856,Environmental enrichment for stroke and other non‚Äêprogressive brain injury,2021,1,1,,1465-1858,,11,,"Qin, H and Reid, I and Gorelik, A and Ng, L",http://dx.doi.org/10.1002/14651858.CD011879.pub2,,"John Wiley & Sons, Ltd",,"Abstract - Background Rehabilitation is effective for recovery after stroke and other non‚Äêprogressive brain injuries but it is unclear if the rehabilitatio…	MEDLINE (from 1950)	Embase (from 1980)	the Cumulative Index to Nursing and Allied Health Literature (CINAHL	from 1982)	the Allied and Complementary Medicine Database (AMED	from 1985)	PsycINFO (from 1806)	the Physiotherapy Evidence Database (PEDro	from 1999)	and 10 additional bibliographic databases and ongoing trial registers. Selection criteria We planned to include randomised controlled trials (RCTs) that compared environmental enrichment with standard services. Data collection and analysis Two review authors independently assessed eligible studies, extracted data, and assessed study quality. Any disagreements were resolved through discussion with…	Brain Injuries	Stroke,,
rayyan-267920857,Computerised cognitive training for maintaining cognitive function in cognitively healthy people in midlife,2019,1,1,,1465-1858,,3,,"Gates, NJ and Rutjes, AWS and Di Nisio, M and Karim, S and Chong, LY and March, E and Mart√≠nez, G and Vernooij, RWM",http://dx.doi.org/10.1002/14651858.CD012278.pub2,,"John Wiley & Sons, Ltd",,"Abstract - Background Normal aging is associated with …	duration of the intervention was at least 12 weeks	cognitive outcomes were measured	and cognitive training interventions were compared with active or inactive control interventions. Data collection and analysis For preliminary screening of search results, we used a 'crowd' method to identify RCTs. At least two review authors working independently screened remaining citations against inclusion criteria	independently extracted data	and assessed the quality of the included trial, using the Cochrane risk of bias assessment tool. We used GRADE to describe the overall quality of the evidence. Main results We identified one eligible study that examined the effect of computerised cognitive training (CCT) in 6742 participants over 50 years of age, with training and follow‚Äêup duration of six months. We considered the study to be …	participants = 3994	low‚Äêquality evidence) and a very small advantage for the control group for working memory (MD 0.09, 95% CI 0.03 to 0.15	participants = 5831	low‚Äêquality evidence). The intervention may have had little or no effect on episodic memory (MD ‚Äê0.03, 95% CI ‚Äê0.10 to 0.04	participants = 3090	low‚Äêquality evidence). Authors' conclusions We found low‚Äêquality evidence from only one study. We are unable to determine whether computerised cognitive training is effective in maintaining global cognitive function among healthy adults in midlife. We strongly recommend that high‚Äêquality studies be undertaken to investigate the effectiveness and acceptability of cognitive training in midlif…	therefore we considered the quality of evidence provided by this study to be low, meaning that further research might well lead to different results. This study did not measure overall cognitive functioning ‚Äê which we were most interested in ‚Äê but it did measure some subtypes of cognitive function. The cognitive training group did slightly better on a test of reasoning, and the control group …
rayyan-267920858,Binocular versus standard occlusion or blurring treatment for unilateral amblyopia in children aged three to eight years,2015,1,1,,1465-1858,,8,,"Tailor, V and Bossi, M and Bunce, C and Greenwood, JA and Dahlmann‚ÄêNoor, A",http://dx.doi.org/10.1002/14651858.CD011347.pub2,,"John Wiley & Sons, Ltd",,"Abstract - Background Current treatments for amblyopia in children, occlusion and…	2015, Issue 3), Ovid MEDLINE, Ovid MEDLINE In‚ÄêProcess and Other Non‚ÄêIndexed Citations, Ovid MEDLINE Daily, Ovid OLDMEDLINE (January 1946 to April 2015), EMBASE (January 1980 to April 2015), the ISRCTN registry ( www.isrctn.com/editAdvancedSearch ), ClinicalTrials.gov ( www.clinicaltrials.gov ), and the World Health Organization (WHO) International Clinical Trials Registry Platform (ICTRP) ( w…	these could be delivered on different devices including computer monitors viewed with LCD shutter glasses or hand‚Äêheld screens including mobile phone screens with lenticular prism overlay. Control groups were to have received standard amblyopia treatment	this could include occlusion or pharmacological blurring of the better‚Äêseeing eye. We planned to include full‚Äêtime (all waking hours) and part‚Äêtime (between 1 and 12 hours a day) occlusion regimens. Data collection and analysis We planned to use standard methodological procedures expected by The Cochrane Collaboration. We had planned to meta‚Äêanalyse the primary outcome, that is mean dista…	Child,,
rayyan-267920859,Singing as an adjunct therapy for children and adults with cystic fibrosis,2019,1,1,,1465-1858,,7,,"Irons, JY and Petocz, P and Kenny, DT and Chang, AB",http://dx.doi.org/10.1002/14651858.CD008036.pub5,,"John Wiley & Sons, Ltd",,"Abstract - Background Cystic fibrosis is a genetically inherited, life‚Äêthreatening condition that affects major organs. The management of cystic fibro…	although by the end of treatment there were some improvements in some of the domains of the quality of life questionnaire Cystic Fibrosis Questionnaire‚ÄêRevised (e.g. emotional, social and vitality domains) for both singing and control groups. For the respiratory muscle strength indices, maximal expiratory pressure at follow‚Äêup (six to eight weeks post‚Äêintervention) was higher in the singing…	adverse events for the control group were not reported in the paper. Authors' conclusions There is insufficient evidence to determine the effects of singing on quality of life or on the respiratory parameters in people with cystic fibrosis. However, there is growing interest in non‚Äêmedical treatments for cystic fibrosis and researchers may wish to investigate the impact of this inexpensive ther…	Child,,
rayyan-267920860,Computerised cognitive training for preventing dementia in people with mild cognitive impairment,2019,1,1,,1465-1858,,3,,"Gates, NJ and Vernooij, RWM and Di Nisio, M and Karim, S and March, E and Mart√≠nez, G and Rutjes, AWS",http://dx.doi.org/10.1002/14651858.CD012279.pub2,,"John Wiley & Sons, Ltd",,"Abstract - Background The number of people living with dementia is increasing r…	any form of interactive computerised cognitive training, including computer exercises, computer games, mobile devices, gaming console, and virtual reality. Participants were adults with a diagnosis of mild cognitive impairment (MCI) or mild neurocognitive disorder (MND), or otherwise at high risk of cognitive decline. Data collection and analysis Two review authors independently extracted data an…	there were also problems related to risk of bias, inconsistency between trials, and indirectness of the evidence. No trial provided data on incident dementia. For comparisons of CCT with both active and inactive controls, the quality of evidence on our other primary outcome of global cognitive function immediately after the intervention period was very low. Therefore, we were unable to draw any c…	2 studies	119 participants), verbal fluency (SMD ‚Äê0.16, 95% CI ‚Äê0.76 to 0.44	3 studies	150 participants), or quality of life (mean difference (MD) 0.40, 95% CI ‚Äê1.85 to 2.65	1 study	19 participants). When CCT was compared with inactive control, we obtained data on five secondary outcomes, including episodic memory, executive function, verbal fluency, depression, and functional performance. We found very low‚Äêquality evidence	therefore, we were unable to draw any conclusions about these outcomes. Authors' conclusions Currently available evidence does not allow us to determine whether or not computerised cognitive training will prevent clinical dementia or improve or maintain cognitive function in those who already have evidence of cognitive impairment. Small numbers of trials, small samples, risk of bias, inconsistenc…	Cognition,,
rayyan-267920861,Interventions to improve inhaler technique for people with asthma,2017,1,1,,1465-1858,,3,,"Normansell, R and Kew, KM and Mathioudakis, AG",http://dx.doi.org/10.1002/14651858.CD012286.pub2,,"John Wiley & Sons, Ltd",,"Abstract - Background Asthma is a common chronic disease worldwide. Inhalers are often prescribed to help control asthma symptoms, improve quality of life and reduce …	258 participants	three studies	31 per 100 with correct technique in the control group compared with 69 (95% CI 45 to 86) in the education group	moderate‚Äêquality evidence). A similar result was seen in studies looking at feedback devices at four weeks' follow‚Äêup (OR 4.80, 95% CI 1.87 to 12.33	97 participants	one study	51 per 100 with correct technique in the control group compared with 83 (95% CI 66 to 93) in the feedback group	low‚Äêquality evidence). However, the benefit of multi‚Äêmedia training for adults even immediately after the intervention was uncertain (OR 2.15, 95% CI 0.84 to 5.50	164 participants	two studies	I¬≤ = 49%	30 per 100 in the control group with correct technique compared with 47 (95% CI 26 to 70) in the multi‚Äêmedia group	moderate‚Äêquality evidence). Evidence tended to be less clear for children, usually because results were based on fewer and smaller studies. Some studies did not report exacerbations in a way that allowed meta‚Äêanalysis	others provided inconclusive results. Inhaler technique interventions provided some benefit for asthma control and quality of life but generally did not lead to consistent or important clinical benefits for adults or children. Confidence intervals included no difference or did not reach a threshold that could be considered clinically important. Responder analyses sometimes showed improvement amon…	what is not clear is how clinicians can most effectively intervene if they find a patient's technique to be inadequate, and whether such interventions will have a discernible impact on clinical outcomes. Plain language summary Strategies to help people with asthma use their inhaler correctly Background to the question Many asthma drugs are taken by an inhaler, which deposits the drug directly int…	Nebulizers and Vaporizers,,
rayyan-267920862,Computerised cognitive training for 12 or more weeks for maintaining cognitive function in cognitively healthy people in late life,2020,1,1,,1465-1858,,2,,"Gates, NJ and Rutjes, AWS and Di Nisio, M and Karim, S and Chong, LY and March, E and Mart√≠nez, G and Vernooij, RWM",http://dx.doi.org/10.1002/14651858.CD012277.pub3,,"John Wiley & Sons, Ltd",,"Abstract - Background Increasin…	the duration of the intervention was at least 12 weeks	cognitive outcomes were measured	and cognitive training interventions were compared with active or inactive control interventions. Data collection and analysis We performed preliminary screening of search results using a 'crowdsourcing' method to identify RCTs. At least two review authors working independently screened the remaining citations against inclusion criteria. At least two review authors also independently extracted da…	in five trials, the duration of intervention was 12 or 13 weeks. The included studies had moderate risk of bias, and the overall quality of evidence was low or very low for all outcomes. We compared CCT first against active control interventions, such as watching educational videos. Negative SMDs favour CCT over control. Trial results suggest slight improvement in global cognitive function at the…	232 participants	2 studies	low‚Äêquality evidence). One of these trials also assessed global cognitive function 12 months after the end of the intervention	this trial provided no clear evidence of a persistent effect (SMD ‚Äê0.21, 95% CI ‚Äê0.66 to 0.24	77 participants	1 study	low‚Äêquality evidence). CCT may result in little or no difference at the end of the intervention period in episodic memory (12 to 17 weeks) (SMD 0.06, 95% CI ‚Äê0.14 to 0.26	439 participants	4 studies	low‚Äêquality evidence) or working memory (12 to 16 weeks) (SMD ‚Äê0.17, 95% CI ‚Äê0.36 to 0.02	392 participants	3 studies	low‚Äêquality evidence). Because of the very low quality of the evidence, we are very uncertain about the effects of CCT on speed of processing and executive function. We also compared CCT to inactive control (no interventions). We found no data on our primary outcome of global cognitive function. At the end of the intervention, CCT may lead to slight improvement in episodic memory (6 months) (me…	150 participants	1 study	low‚Äêquality evidence) but can have little or no effect on executive function (12 weeks to 6 months) (SMD ‚Äê0.08, 95% CI ‚Äê0.31 to 0.15	292 participants	2 studies	low‚Äêquality evidence), working memory (16 weeks) (MD ‚Äê0.08, 95% CI ‚Äê0.43 to 0.27	60 participants	1 study	low‚Äêquality evidence), or verbal fluency (6 months) (MD ‚Äê0.11, 95% CI ‚Äê1.58 to 1.36	150 participants	1 study	low‚Äêquality evidence). We could not determine any effects on speed of processing because the evidence was of very low quality. We found no evidence on quality of life, activities of daily living, or adverse effects in either comparison. Authors' conclusions We found low‚Äêquality evidence suggesting that immediately after completion of the intervention, small benefits of CCT may be seen for glo…	however, we found no evidence of a persistent effect 12 months after the intervention. We were unable to comment or found little evidence that CCT when compared with other activities may have a relevant effect on most of the specific cognitive functions that we examined. The longest trial found that compared to doing nothing, completing six months of CCT may have had a beneficial effect on memory…
rayyan-267920863,E‚ÄêHealth interventions for anxiety and depression in children and adolescents with long‚Äêterm physical conditions,2018,1,1,,1465-1858,,8,,"Thabrew, H and Stasiak, K and Hetrick, SE and Wong, S and Huss, JH and Merry, SN",http://dx.doi.org/10.1002/14651858.CD012489.pub2,,"John Wiley & Sons, Ltd",,"Abstract - Background Long‚Äêterm physical conditions affect 10% to 12% of childr…	these individuals are at greater risk of developing psychological problems, particularly anxiety and depression. Access to face‚Äêto‚Äêface treatment for such problems is often limited, and available interventions usually have not been tested with this population. As technology improves, e‚Äêhealth interventions (delivered via digital means, such as computers and smart phones and ranging from sim…	discrepancies were resolved through discussion or addressed by a third author. When available, we used odds ratio (OR) to compare dichotomous data and standardised mean differences (SMD) to analyse continuous data, both with 95% confidence intervals (CI). We undertook meta‚Äêanalysis when treatments, participants, and the underlying clinical question were adequately similar. Otherwise, we underto…	five RCTs, 441 participants). For the primary outcome of change in anxiety symptoms versus any comparator, there was very low‚Äêquality evidence meaning that it could not be determined whether e‚Äêhealth interventions were clearly better than any comparator (SMD ‚Äê0.07, 95% CI ‚Äê0.29 to 0.14	two RCTs, 324 participants). For the primary outcome of treatment acceptability, there was very low‚Äêquality evidence that e‚Äêhealth interventions were less acceptable than any comparator (SMD 0.46, 95% CI 0.23 to 0.69	two RCTs, 304 participants). For the secondary outcome of quality of life, there was very low‚Äêquality evidence meaning that it could not be determined whether e‚Äêhealth interventions were clearly better than any comparator (SMD ‚Äê0.83, 95% CI ‚Äê1.53 to ‚Äê0.12	one RCT, 34 participants). For the secondary outcome of functioning, there was very low‚Äêquality evidence meaning that it could not be determined whether e‚Äêhealth interventions were clearly better than any comparator (SMD ‚Äê0.08, 95% CI ‚Äê0.33 to 0.18	three RCTs, 368 participants). For the secondary outcome of status of long‚Äêterm physical condition, there was very low‚Äêquality evidence meaning that it could not be determined whether e‚Äêhealth interventions were clearly better than any comparator (SMD 0.06, 95% CI ‚Äê0.12 to 0.24	five RCTs, 463 participants). The risk of selection bias was considered low in most trials. However, the risk of bias due to inadequate blinding of participants or outcome assessors was considered unclear or high in all trials. Only one study had a published protocol	two trials had incomplete outcome data. All trials were conducted by the intervention developers, introducing another possible bias. No adverse effects were reported by any authors. Authors' conclusions At present, the field of e‚Äêhealth interventions for the treatment of anxiety or depression in children and adolescents with long‚Äêterm physical conditions is limited to five low quality trials.…	Only Child	Anxiety	Child,,
rayyan-267920864,Cognitive stimulation to improve cognitive functioning in people with dementia,2012,1,1,,1465-1858,,2,,"Woods, B and Aguirre, E and Spector, AE and Orrell, M",http://dx.doi.org/10.1002/14651858.CD005562.pub2,,"John Wiley & Sons, Ltd",,"Abstract - Background Cognitive stimulation is an intervention for people with dementia which offers a range of enjoyable activities providing gen…	and on staff ratings of communication and social interaction (SMD 0.44, 95% CI 0.17 to 0.71). No differences in relation to mood (self‚Äêreport or staff‚Äêrated), activities of daily living, general behavioural function or problem behaviour were noted. In the few studies reporting family caregiver outcomes, no differences were noted. Importantly, there was no indication of increased strain on fam…	Cognition,,
rayyan-267920865,Primary school‚Äêbased behavioural interventions for preventing caries,2013,1,1,,1465-1858,,5,,"Cooper, AM and O'Malley, LA and Elison, SN and Armstrong, R and Burnside, G and Adair, P and Dugdill, L and Pine, C",http://dx.doi.org/10.1002/14651858.CD009378.pub2,,"John Wiley & Sons, Ltd",,"Abstract - Background Dental caries is one of the most common global childhood diseases and …	this made statistical comparison difficult. Additionally this review is limited by poor reporting of intervention procedure and design. Several BCTs were identified in the trials: these included information around the consequences of twice daily brushing and controlling sugar snacking	information on consequences of adverse behaviour and instruction and demonstration regarding skill development of relevant oral health behaviours. Only one included study reported the primary outcome of development of caries. This small study at unclear risk of bias showed a prevented fraction of 0.65 (95% confidence interval (CI) 0.12 to 1.18) in the intervention group. However, as this is based…
rayyan-267920866,Virtual reality for rehabilitation in Parkinson's disease,2016,1,1,,1465-1858,,12,,"Dockx, K and Bekkers, EMJ and Van den Bergh, V and Ginis, P and Rochester, L and Hausdorff, JM and Mirelman, A and Nieuwboer, A",http://dx.doi.org/10.1002/14651858.CD010760.pub2,,"John Wiley & Sons, Ltd",,"Abstract - Background Parkinson‚Äôs disease (PD) is a neurodegenerative disorder that is bes…	3 studies	106 participants	low‚Äêquality evidence). VR and physiotherapy interventions may have similar effects on gait (SMD 0.20, 95% CI ‚Äê0.14 to 0.55	4 studies	129 participants	low‚Äêquality evidence), balance (SMD 0.34, 95% CI ‚Äê0.04 to 0.71	5 studies	155 participants	low‚Äêquality evidence), and quality of life (mean difference 3.73 units, 95% CI ‚Äê2.16 to 9.61	4 studies	106 participants). VR interventions did not lead to any reported adverse events, and exercise adherence did not differ between VR and other intervention arms. The evidence available comparing VR exercise with a passive control was more limited. The evidence for the main outcomes of interest was of very low quality due to the very small sample sizes of the two studies available for this comparison…
rayyan-267920867,Social skills training for attention deficit hyperactivity disorder (ADHD) in children aged 5 to 18 years,2019,1,1,,1465-1858,,6,,"Storeb√∏, OJ and Elmose Andersen, M and Skoog, M and Joost Hansen, S and Simonsen, E and Pedersen, N and Tendal, B and Callesen, HE and Faltinsen, E and Gluud, C",http://dx.doi.org/10.1002/14651858.CD008223.pub3,,"John Wiley & Sons, Ltd",,"Abstract - …	11 trials, 1271 participants	I 2 = 0%	P = 0.05)	teacher‚Äêrated emotional competencies at end of treatment (SMD ‚àí0.02, 95% CI ‚àí0.72 to 0.68	two trials, 129 participants	I 2 = 74%	P = 0.96)	or on teacher‚Äêrated general behaviour (SMD ‚àí0.06 (negative value better), 95% CI ‚àí0.19 to 0.06	eight trials, 1002 participants	I 2 = 0%	P = 0.33). The effect on the primary outcome, teacher‚Äêrated social skills at end of treatment, corresponds to a MD of 1.22 points on the social skills rating system (SSRS) scale (95% CI 0.09 to 2.36). The minimal clinical relevant difference (10%) on the SSRS is 10.0 points (range 0 to 102 points on SSRS). We found evidence in favour of social skills training on teacher‚Äêrated core ADHD sympto…	14 trials, 1379 participants	I 2 = 69%	P = 0.02), but the finding is questionable due to lack of support from sensitivity analyses, high risk of bias, lack of clinical significance, high heterogeneity, and low certainty. The studies did not report any serious or non‚Äêserious adverse events. Authors' conclusions The review suggests that there is little evidence to support or refute social skills training for children and adolescents w…
rayyan-267920868,Memory rehabilitation for people with multiple sclerosis,2021,1,1,,1465-1858,,10,,"Taylor, LA and Mhizha-Murira, JR and Smith, L and Potter, K-J and Wong, D and Evangelou, N and Lincoln, NB and das Nair, R",http://dx.doi.org/10.1002/14651858.CD008754.pub4,,"John Wiley & Sons, Ltd",,"Abstract - Background Problems with cognition, particularly memory, are common in people with mult…	11 studies	1045 participants	high‚Äêquality evidence) and quality of life (SMD 0.30, 95% CI 0.02 to 0.58	6 studies	683 participants	high‚Äêquality evidence) favoring the memory rehabilitation group. There was a small difference between groups for verbal memory (SMD 0.25, 95% CI 0.11 to 0.40	6 studies	753 participants	low‚Äêquality evidence) and information processing (SMD 0.27, 95% CI 0.00 to 0.54	8 studies	933 participants	low‚Äêquality evidence), favoring the memory rehabilitation group. We found little to no difference between groups for visual memory (SMD 0.20, 95% CI ‚Äê0.11 to 0.50	6 studies	751 participants	moderate‚Äêquality evidence), working memory (SMD 0.16, 95% CI ‚Äê0.09 to 0.40	8 studies	821 participants	moderate‚Äêquality evidence), or activities of daily living (SMD 0.06, 95% CI ‚Äê0.36 to 0.24	4 studies	400 participants	high‚Äêquality evidence). Authors' conclusions There is evidence to support the effectiveness of memory rehabilitation on some outcomes assessed in this review at intermediate follow‚Äêup. The evidence suggests that memory rehabilitation results in between‚Äêgroup differences favoring the memory rehabilitation group at the intermediate time point for subjective memory, verbal memory, information …	Memory,,
rayyan-267920869,Robot assistant versus human or another robot assistant in patients undergoing laparoscopic cholecystectomy,2012,1,1,,1465-1858,,9,,"Gurusamy, KS and Samraj, K and Fusai, G and Davidson, BR",http://dx.doi.org/10.1002/14651858.CD006578.pub3,,"John Wiley & Sons, Ltd",,"Abstract - Background The role of a robotic assistant in laparoscopic cholecystectomy is controversial. While some…	4/63 (weighted proportion 6.4%) in the robot assistant group versus 5/70 (7.1%) in the human assistant group	RR 0.90	95% CI 0.25 to 3.20). There was no significant difference in the operating time between the two groups (4 trials	324 patients	MD 5.00 minutes	95% CI ‚Äê0.55 to 10.54). In one trial, about one sixth of the laparoscopic cholecystectomies in which a robot assistant was used required temporary use of a human assistant. In another trial, there was no requirement for human assistants. One trial did not report this information. It appears that there was little or no requirement for human assistants in the other three trials. There were no ran…	Humanism	Humans	Robotics	Cholecystectomy, Laparoscopic",,
rayyan-267920870,Interventions for prodromal stage of psychosis,2019,1,1,,1465-1858,,11,,"Bosnjak Kuharic, D and Kekin, I and Hew, J and Rojnic Kuzman, M and Puljak, L",http://dx.doi.org/10.1002/14651858.CD012236.pub2,,"John Wiley & Sons, Ltd",,"Abstract - Background Psychosis is a serious mental condition characterised by a loss of contact with reality. There may be a prodromal period or stage o…	2 RCTs, 52 participants	very low‚Äêquality evidence). When omega‚Äê3 fatty acids were compared to placebo, fewer participants given the omega‚Äê3 (10%) transitioned to psychosis compared to the placebo group (33%) during long‚Äêterm follow‚Äêup of seven years (RR 0.24 95% CI 0.09 to 0.67	1 RCT, 81 participants	low‚Äêquality evidence). In Group B (comparisons where complex interactions are probable) and in the subgroup focusing on antipsychotic drugs added to specific care packages, the amisulpiride + needs‚Äêfocused intervention (NFI) compared to NFI comparison (no reporting of transition to psychosis	1 RCT, 102 participants	very low‚Äêquality evidence) and the olanzapine + supportive intervention compared to supportive intervention alone comparison (RR 0.58 95% CI 0.28 to 1.18	1 RCT, 60 participants	very low‚Äêquality evidence) showed no clear differences between groups. In the second Group B subgroup (cognitive behavioural therapies (CBT)), when CBT + supportive therapy was compared with supportive therapy alone around 8% of participants allocated to the combination of CBT and supportive therapy group transitioned to psychosis during follow‚Äêup by 18 months, compared with double that perce…	2 RCTs, 252 participants	very low‚Äêquality evidence). The CBT + risperidone versus CBT + placebo comparison identified no clear difference between treatments (RR 1.02 95% CI 0.39 to 2.67	1 RCT, 87 participants	very low‚Äêquality evidence) and this also applies to the CBT + needs‚Äêbased intervention (NBI) + risperidone versus NBI comparison (RR 0.75 95% CI 0.39 to 1.46	1 RCT, 59 participants	very low‚Äêquality evidence). Group C (differential effects) also involved six comparisons. The first compared CBT with supportive therapy. No clear difference was found for the ‚Äòtransition to psychosis‚Äô outcome (RR 0.74 95% CI 0.28 to 1.98	1 RCT, 72 participants	very low‚Äêquality evidence). The second subgroup compared CBT + supportive intervention was compared with a NBI + supportive intervention, again, data were equivocal, few and of very low quality (RR 6.32 95% CI 0.34 to 117.09	1 RCT, 57 participants). In the CBT + risperidone versus supportive therapy comparison, again there was no clear difference between groups (RR 0.76 95% CI 0.28 to 2.03	1 RCT, 71 participants	very low‚Äêquality evidence). The three other comparisons in Group C demonstrated no clear differences between treatment groups. When cognitive training was compared to active control (tablet games) (no reporting of transition to psychosis	1 RCT, 62 participants	very low quality data), family treatment compared with enhanced care comparison (RR 0.54 95% CI 0.18 to 1.59	2 RCTs, 229 participants	very low‚Äêquality evidence) and integrated treatment compared to standard treatment comparison (RR 0.57 95% CI 0.28 to 1.15	1 RCT, 79 participants	very low‚Äêquality evidence) no effects of any of these approaches was evident. Authors' conclusions There has been considerable research effort in this area and several interventions have been trialled. The evidence available suggests that omega‚Äê3 fatty acids may prevent transition to psychosis but this evidence is low quality and more research is needed to confirm this finding. Other comparis…
rayyan-267920871,Psychological interventions for needle‚Äêrelated procedural pain and distress in children and adolescents,2018,1,1,,1465-1858,,10,,"Birnie, KA and Noel, M and Chambers, CT and Uman, LS and Parker, JA",http://dx.doi.org/10.1002/14651858.CD005179.pub4,,"John Wiley & Sons, Ltd",,"Abstract - Background This is the second update of a Cochrane Review (Issue 4, 2006). Pain and distress …	MEDLINE	PsycINFO	Embase	Web of Science (ISI Web of Knowledge)	and Cumulative Index to Nursing and Allied Health Literature (CINAHL). We sent requests for additional studies to pediatric pain and child health electronic listservs. We also searched registries for relevant completed trials: clinicaltrials.gov	and World Health Organization International Clinical Trials Registry Platform ( www.who.int.trialsearch) . We conducted searches up to September 2017 to identify records published since the last review update in 2013. Selection criteria We included peer‚Äêreviewed published randomized controlled trials (RCTs) with at least five participants per study arm, comparing a psychological intervention wi…	n = 18), and hypnosis (n = 8). Preparation/information (n = 4), breathing (n = 4), suggestion (n = 3), and memory alteration (n = 1) were also included. Control groups were often 'standard care', which varied across studies. Across all studies, 'Risk of bias' scores indicated several domains at high or unclear risk, most notably allocation concealment, blinding of participants and outcome assessm…	SMD ‚àí0.56, 95% CI ‚àí0.78 to ‚àí0.33) and distress (n = 4, 426 participants	SMD ‚àí0.82, 95% CI ‚àí1.45 to ‚àí0.18), observer‚Äêreported pain (n = 11, 1512 participants	SMD ‚àí0.62, 95% CI ‚àí1.00 to ‚àí0.23) and distress (n = 5, 1067 participants	SMD ‚àí0.72, 95% CI ‚àí1.41 to ‚àí0.03), and behavioral distress (n = 7, 500 participants	SMD ‚àí0.44, 95% CI ‚àí0.84 to ‚àí0.04). Distraction was not efficacious for behavioral pain (n = 4, 309 participants	SMD ‚àí0.33, 95% CI ‚àí0.69 to 0.03). Very low‚Äêquality evidence indicated hypnosis was efficacious for reducing self‚Äêreported pain (n = 5, 176 participants	SMD ‚àí1.40, 95% CI ‚àí2.32 to ‚àí0.48) and distress (n = 5, 176 participants	SMD ‚àí2.53, 95% CI ‚àí3.93 to ‚àí1.12), and behavioral distress (n = 6, 193 participants	SMD ‚àí1.15, 95% CI ‚àí1.76 to ‚àí0.53), but not behavioral pain (n = 2, 69 participants	SMD ‚àí0.38, 95% CI ‚àí1.57 to 0.81). No studies assessed hypnosis for observer‚Äêreported pain and only one study assessed observer‚Äêreported distress. Very low‚Äê to low‚Äêquality evidence supported the efficacy of combined CBT for observer‚Äêreported pain (n = 4, 385 participants	SMD ‚àí0.52, 95% CI ‚àí0.73 to ‚àí0.30) and behavioral distress (n = 11, 1105 participants	SMD ‚àí0.40, 95% CI ‚àí0.67 to ‚àí0.14), but not self‚Äêreported pain (n = 14, 1359 participants	SMD ‚àí0.27, 95% CI ‚àí0.58 to 0.03), self‚Äêreported distress (n = 6, 234 participants	SMD ‚àí0.26, 95% CI ‚àí0.56 to 0.04), observer‚Äêreported distress (n = 6, 765 participants	SMD 0.08, 95% CI ‚àí0.34 to 0.50), or behavioral pain (n = 2, 95 participants	SMD ‚àí0.65, 95% CI ‚àí2.36 to 1.06). Very low‚Äêquality evidence showed efficacy of breathing interventions for self‚Äêreported pain (n = 4, 298 participants	SMD ‚àí1.04, 95% CI ‚àí1.86 to ‚àí0.22), but there were too few studies for meta‚Äêanalysis of other outcomes. Very low‚Äêquality evidence revealed no effect for preparation/information (n = 4, 313 participants) or suggestion (n = 3, 218 participants) for any pain or distress outcome. Given only a single trial, we could draw no conclusions about memory alteration. Adverse events of respiratory di…	Only Child	Child,,
rayyan-267920872,Artificial Intelligence Moving Serious Gaming: Presenting Reusable Game AI Components,2020,,,Education and Information Technologies,,25,1,,"Westera, Wim and Prada, Rui and Mascarenhas, Samuel and Santos, Pedro A. and Dias, Jo√£o and Guimar√£es, Manuel and Georgiadis, Konstantinos and Nyamsuren, Enkhbold and Bahreini, Kiavash and Yumak, Zerrin and Christyowidiasmoro, Chris and Das…
Education and Information Technologies
v25 n1 p351-380 Jan 2020 | RAYYAN-INCLUSION: {""Daniel""=>""Excluded"", ""Jeremy""=>""Included""} | RAYYAN-LABELS: no abstract | RAYYAN-EXCLUSION-REASONS: no focus on health",,Intelligence,,
rayyan-267920874,Design of social agents,2013,,,Neurocomputing (Amsterdam),,114,,92-97,"Gorbunov, Roman and Barakova, Emilia and Rauterberg, Matthias and Ferrandez, J. M. and Maravall, D. and Alvarez-Sanchez, J. R.",,,,,,"INIST_27419872
Neurocomputing (Amsterdam), 2013, 114, 92-97 | RAYYAN-INCLUSION: {""Daniel""=>""Excluded"", ""Jeremy""=>""Excluded""} | RAYYAN-EXCLUSION-REASONS: wrong term",,"",,
rayyan-267920875,Simple models of distributed co-ordination,2005,,,Connection science (Print),,17,3,249-270,"Kaplan, Fr√©d√©ric and Cangelosi, Angelo",,,,,,"INIST_17229556
Connection science (Print), 2005, 17 (3-4), 249-270 | RAYYAN-INCLUSION: {""Daniel""=>""Excluded"", ""Jeremy""=>""Excluded""} | RAYYAN-EXCLUSION-REASONS: no focus on health",,"",,
rayyan-267920876,"The simulation of action strategies of different personalities - In perspective of the interaction between emotions, motivations and cognition. An experimental study in the field of cognitive psychology and artificial intelligence",2006,,,,,,,,"Elkady, Ayman",http://nbn-resolving.de/urn:nbn:de:bvb:473-opus-914,,,,,"DFK_0194839
Bamberg: Universit√§t, Fakult√§t P√§dagogik, Philosophie, Psychologie, 2006
251 pp. Elektronische Publikation im Internet
92 Literaturang. | RAYYAN-INCLUSION: {""Daniel""=>""Excluded"", ""Jeremy""=>""Excluded""} | RAYYAN-LABELS: no abstract | RAYYAN-EXCLUSION-REASONS: background article",,Self Psychology	Cognition,,
rayyan-267920877,Mod√©lisation de la N√©gociation en Environnement Multi Agents: une Contribution √† la Probl√©matique de l'Equipement Agricole,1998,,,,,,,,"Petit Singeot, Frederic and Bourgine, Paul",,,,,,"INIST_189789 | RAYYAN-INCLUSION: {""Daniel""=>""Excluded"", ""Jeremy""=>""Excluded""} | RAYYAN-EXCLUSION-REASONS: foreign language",,"",,
rayyan-267920878,The impact of chess research on cognitive science,1992,,,,,,,,"Charness, N. and Saariluoma, Pertti",,,,,,"INIST_5172695
Psychological research (Print), 1992, 54 (1), 4-9
Psychology of skilled chess. International symposium, 1, Helsinki | RAYYAN-INCLUSION: {""Daniel""=>""Excluded"", ""Jeremy""=>""Excluded""} | RAYYAN-LABELS: no abstract",,Cognition,,
rayyan-267920879,How much does it help to know what she knows you know? An agent-based simulation study,2013,,,"Artificial intelligence (General ed.), 2013",,,,67-92,"De Weerd, Harmen and Verbrugge, Rineke and Verheij, Bart",,,,,,"INIST_27468961
Artificial intelligence (General ed.), 2013, 199-200, 67-92 | RAYYAN-INCLUSION: {""Daniel""=>""Excluded"", ""Jeremy""=>""Excluded""} | RAYYAN-EXCLUSION-REASONS: no focus on health",,"",,
rayyan-267920882,"Advances in Games Technology: Software, Models, and Intelligence",2009,,,Simulation & Gaming,,40,6,,"Prakash, Edmond and Brindle, Geoff and Jones, Kevin and Zhou, Suiping and Chaudhari, Narendra S. and Wong, Kok-Wai",https://doi.org/10.1177/1046878109335120,,,,,"ACCNO_EJ862967
Simulation & Gaming
v40 n6 p752-801 2009 | RAYYAN-INCLUSION: {""Daniel""=>""Excluded"", ""Jeremy""=>""Excluded""} | RAYYAN-LABELS: no abstract | RAYYAN-EXCLUSION-REASONS: no focus on health",,Software	Intelligence,,
rayyan-267920883,L'intelligence des robots,1998,,,Pour la science,,,254,178-184,Arab Ali Cherif,,,,,,"INIST_1638959
Pour la science, 1998, (254), 178-184 | RAYYAN-INCLUSION: {""Daniel""=>""Excluded"", ""Jeremy""=>""Excluded""} | RAYYAN-EXCLUSION-REASONS: foreign language",,Robotics,,
rayyan-267920886,"What baboons, babies and Tetris players tell us about interaction: a biosocial view of norm-based social learning",2006,,,Connection science (Print),,18,4,363-378,"Cowley, Stephen J. and Macdorman, Karl F. and Macdorman, Karl F. and Ishiguro, Hiroshi",,,,,,"INIST_18317157
Connection science (Print), 2006, 18 (4), 363-378 | RAYYAN-INCLUSION: {""Daniel""=>""Excluded"", ""Jeremy""=>""Excluded""} | RAYYAN-LABELS: no abstract | RAYYAN-EXCLUSION-REASONS: no focus on health",,Papio,,
rayyan-267920887,Cognitive Analysis of Educational Games: The Number Game,2017,,,VOLUME=9	ISSUE=2	STARTPAGE=395	ENDPAGE=412	ISSN=1756-8757	TITLE=Topics in Cognitive Science,,,,,"Psychologische Methodenleer (Psychologie, FMG) and van der Maas, H.L.J. and Nyamsuren, E. and FMG and Brain and Cognition","[""https://dare.uva.nl/personal/pure/en/publications/cognitive-analysis-of-educational-games(4ebd8aca-6332-4da1-83a0-83cccace26bd).html"", ""https://dare.uva.nl/personal/pure/en/publications/cognitive-analysis-of-educational-games(4ebd8…
VOLUME=9	ISSUE=2	STARTPAGE=395	ENDPAGE=412	ISSN=1756-8757	TITLE=Topics in Cognitive Science | RAYYAN-INCLUSION: {""Daniel""=>""Excluded"", ""Jeremy""=>""Excluded""} | RAYYAN-LABELS: no abstract | RAYYAN-EXCLUSION-REASONS: no focus on health",,Cognition,,
rayyan-267920888,"Proceedings of the International Conference on Educational Data Mining (EDM) (12th, Montreal, Canada, July 2-5, 2019)",2019,,,,,,,,"Lynch, Collin F., Ed. and Merceron, Agathe, Ed. and Desmarais, Michel, Ed. and Nkambou, Roger, Ed. and International Educational Data Mining Society",http://eric.ed.gov/ERICWebPortal/contentdelivery/servlet/ERICServlet?accno=ED599096,,,,,"ACCNO_ED59…
International Educational Data Mining Society | RAYYAN-INCLUSION: {""Daniel""=>""Excluded"", ""Jeremy""=>""Excluded""} | RAYYAN-EXCLUSION-REASONS: no focus on health",,Canada,,
rayyan-267920889,Die unendliche Leichtigkeit des Seins: im Paradies der elektronischen Agora,2009,,,Gestalttherapie,,23,2,106-119,"Becker, Renate",https://www.gestalttherapie-zeitschrift.de/,,,,,"DFK_0223785
Gestalttherapie, 2009, 23 (2), 106-119 | RAYYAN-INCLUSION: {""Daniel""=>""Excluded"", ""Jeremy""=>""Excluded""} | RAYYAN-EXCLUSION-REASONS: no AI,no focus on health",,"",,
rayyan-267920890,Faut-il supposer (et croire) que les b√©b√©s calculent ?,2006,,,Intellectica (Orsay.1985),,,44,245-248,"Fischer, Jean-Paul",,,,,,"INIST_18741628
Intellectica (Orsay.1985), 2006, (44), 245-248 | RAYYAN-INCLUSION: {""Daniel""=>""Excluded"", ""Jeremy""=>""Excluded""} | RAYYAN-EXCLUSION-REASONS: foreign language",,"",,
rayyan-267920891,Testing Sleep Consolidation in Skill Learning: A Field Study Using an Online Game,2017,,,VOLUME=9	ISSUE=2	STARTPAGE=485	ENDPAGE=496	ISSN=1756-8757	TITLE=Topics in Cognitive Science,,,,,"Stafford, Tom and Haasnoot, Erwin and Datamanagement & Biometrics","[""https://research.utwente.nl/en/publications/testing-sleep-consolidation-in-skill-learning(024fef74-a40f-4ddb-89a8-c144a25b7345).html"", ""https://research.utwente.nl/en/publications/testing-sleep-consolidation-in-skill-learning(024fef74-a40f-4ddb-89a8-c144a25b7345).html"", ""https://resea…
VOLUME=9	ISSUE=2	STARTPAGE=485	ENDPAGE=496	ISSN=1756-8757	TITLE=Topics in Cognitive Science | RAYYAN-INCLUSION: {""Daniel""=>""Excluded"", ""Jeremy""=>""Excluded""} | RAYYAN-EXCLUSION-REASONS: no AI",,Learning,,
rayyan-267920892,Correction: What eye movements can tell about theory of mind in a strategic game (PLoS ONE),2013,,,VOLUME=8	ISSUE=6	ISSN=1932-6203	TITLE=PLoS ONE,,,,,"Meijering, Ben and Van Rijn, Hedderik and Taatgen, Niels A. and Verbrugge, Rineke and Artificial Intelligence and Experimental Psychology","[""https://www.rug.nl/research/portal/en/publications/correction-what-eye-movements-can-tell-about-theory-of-mind-in-a-strategic-game-plos-one(376351c9-108c-4325-b236-41a82ee57ec2).html"", ""https://www.rug.nl/research/portal/en/publicatio…
VOLUME=8	ISSUE=6	ISSN=1932-6203	TITLE=PLoS ONE | RAYYAN-INCLUSION: {""Daniel""=>""Excluded"", ""Jeremy""=>""Excluded""} | RAYYAN-LABELS: no abstract | RAYYAN-EXCLUSION-REASONS: no AI",,Eye Movements,,
rayyan-267920893,Educational game design for online education: Electronic games and personalized elearning process,2008,,,Computers in human behavior,,24,6,2530-2540,"Moreno-Ger, Pablo and Burgos, Daniel and Martinez-Ortiz, Ivan and Sierra, Jos√© Luis and Fernandez-Manjon, Baltasar",,,,,,"INIST_20708032
Computers in human behavior, 2008, 24 (6), 2530-2540 | RAYYAN-INCLUSION: {""Daniel""=>""Excluded"", ""Jeremy""=>""Excluded""} | RAYYAN-LABELS: no abstract | RAYYAN-EXCLUSION-REASONS: no focus on health",,"",,
rayyan-267920895,Grandmaster level in StarCraft II using multi-agent reinforcement learning,2019,,,Nature,,575,7782,350-354,"Vinyals, Oriol and Babuschkin, Igor and Czarnecki, Wojciech M and Mathieu, Micha√´l and Dudzik, Andrew and Chung, Junyoung and Choi, David H and Powell, Richard and Ewalds, Timo and Georgiev, Petko and Oh, Junhyuk and Horgan, Dan and Kroiss, Manuel and Danihelka, Ivo and Hu…
Nature, 2019, 575 (7782), 350-354 | RAYYAN-INCLUSION: {""Daniel""=>""Excluded"", ""Jeremy""=>""Excluded""} | RAYYAN-EXCLUSION-REASONS: no focus on health",,Reinforcement (Psychology),,
rayyan-267920897,Einf√ºhrung in die k√ºnstliche Intelligenz. Band 1: Methodische Grundlagen,1983,,,,,,,,"Stede, Manfred",,,,,,"DFK_0008197
Sprendlingen: Luther, 1983
229 Seiten
114 Literaturang. | RAYYAN-INCLUSION: {""Daniel""=>""Excluded"", ""Jeremy""=>""Excluded""} | RAYYAN-EXCLUSION-REASONS: background article",,"",,
rayyan-267920899,Objectified humans and humanized objects: Perceived humanness of real and artificial representations of in-group and out-group members,2015,,,,,,,,"^D'Swiderska, Aleksandra",http://nbn-resolving.de/urn:nbn:de:gbv:579-opus-1004921,,,,,"DFK_0345218
Bremen: Jacobs University, Department of Psychology &amp	Methods, 2015
146 pp., 21 pp. Anhang Kumulative Dissertation. Elektronische Publikation im Internet | RAYYAN-INCLUSION: {""Daniel""=>""Excluded"", ""Jeremy""=>""Excluded""} | RAYYAN-EXCLUSION-REASONS: no focus on health",,Humans	Humanities	Humanism,,
rayyan-267920905,"Gaming addiction, definition, and measurement: A large-scale empirical study",2013,,,VOLUME=29	ISSUE=6	STARTPAGE=2150	ENDPAGE=2155	ISSN=0747-5632	TITLE=Computers in Human Behavior,,,,,"Communication Choices, Content and Consequences (CCCC) and Spekman, M.L.C. and Konijn, E.A. and Roelofsma, P.H.M.P. and Griffiths, M.D. and Communication Science and Artificial intelligence and Sociology and Network Institute and The Social Context of Aging (SoCA)","[""https://research.vu.nl/en/publications/c7126b88-a79a-4093-b8f7-9fe2d4520af4"", ""https://r…
VOLUME=29	ISSUE=6	STARTPAGE=2150	ENDPAGE=2155	ISSN=0747-5632	TITLE=Computers in Human Behavior | RAYYAN-INCLUSION: {""Daniel""=>""Excluded"", ""Jeremy""=>""Excluded""} | RAYYAN-LABELS: keywords",,"",,
rayyan-267920906,An automated method for building cognitive models for turn-based games from a strategy logic,2018,,,VOLUME=9	ISSUE=3	ISSN=2073-4336	TITLE=Games,,,,,"Top, Jakob Dirk and Verbrugge, Rineke and Ghosh, Sujata and Theoretical Philosophy and Artificial Intelligence","[""https://www.rug.nl/research/portal/en/publications/an-automated-method-for-building-cognitive-models-for-turnbased-games-from-a-strategy-logic(a01c91b0-70a6-4593-ae8f-dd7eb82d64b5).html"", ""https://www.rug.nl/research/portal/en/publications/an-automated-method-for-…
VOLUME=9	ISSUE=3	ISSN=2073-4336	TITLE=Games | RAYYAN-INCLUSION: {""Daniel""=>""Excluded"", ""Jeremy""=>""Excluded""} | RAYYAN-EXCLUSION-REASONS: no focus on health",,Cognition,,
rayyan-267920907,Effects of robot facial characteristics and gender in persuasive human-robot interaction,2018,,,VOLUME=5	ISSN=2296-9144	TITLE=Frontiers in Robotics and AI,,,,,"Ghazali, Aimi S. and Ham, Jaap and Barakova, Emilia I. and Markopoulos, Panos and Future Everyday and Human Technology Interaction","[""https://research.tue.nl/nl/publications/effects-of-robot-facial-characteristics-and-gender-in-persuasive-humanrobot-interaction(876bd32b-9f31-4640-a398-10de39ae857b).html"", ""https://research.tue.nl/nl/publications/effects…
VOLUME=5	ISSN=2296-9144	TITLE=Frontiers in Robotics and AI | RAYYAN-INCLUSION: {""Daniel""=>""Excluded"", ""Jeremy""=>""Excluded""} | RAYYAN-EXCLUSION-REASONS: no focus on health",,Humanities	Humanism	Humans	Robotics,,
rayyan-267920908,"Do We Betray Errors Beforehand? The Use of Eye Tracking, Automated Face Recognition and Computer Algorithms to Analyse Learning from Errors",2018,,,Frontline Learning Research,,6,3,,"Harteis, Christian and Fischer, Christoph and T√∂niges, Torben and Wrede, Britta",http://eric.ed.gov/ERICWebPortal/contentdelivery/servlet/ERICServlet?accno=EJ1199160,,,,,"ACCNO_EJ1199160
Frontline Learning Research
v6 n3 p37-56 2018 | RAYYAN-INCLUSION: {""Daniel""=>""Excluded"", ""Jeremy""=>""Excluded""} | RAYYAN-EXCLUSION-REASONS: no focus on health",,Algorithms,,
rayyan-267920909,Kleine Computersimulationen. Computerunterst√ºtzte Theoriebildung mit Beispielen aus der Psychologie,1991,,,,,,,,"Kaiser, Hansruedi and Keller, Beat",,,,,,"DFK_0057971
Bern: Huber, 1991
92 Seiten
110 Literaturang. | RAYYAN-INCLUSION: {""Daniel""=>""Excluded"", ""Jeremy""=>""Excluded""} | RAYYAN-EXCLUSION-REASONS: no focus on health",,Self Psychology	Psychology,,
rayyan-267920915,The Impact of Contextualized Emotions on Self-Regulated Learning and Scientific Reasoning during Learning with a Game-Based Learning Environment,2020,,,International Journal of Artificial Intelligence in Education,,30,1,,"Taub, Michelle and Sawyer, Robert and Lester, James and Azevedo, Roger",https://doi.org/10.1007/s40593-019-00191-1,,,,,"ACCNO_EJ1247657
International Journal of Artificial Intelligence in Education
v30 n1 p97-120 Mar 2020 | RAYYAN-INCLUSION: {""Daniel""=>""Excluded"", ""Jeremy""=>""Excluded""} | RAYYAN-LABELS: keywords",,Learning,,
rayyan-267920916,Detecting and Addressing Frustration in a Serious Game for Military Training,2018,,,International Journal of Artificial Intelligence in Education,,28,2,,"DeFalco, Jeanine A. and Rowe, Jonathan P. and Paquette, Luc and Georgoulas-Sherry, Vasiliki and Brawner, Keith and Mott, Bradford W. and Baker, Ryan S. and Lester, James C.",https://doi.org/10.1007/s40593-017-0152-1,,,,,"ACCNO_E…
International Journal of Artificial Intelligence in Education
v28 n2 p152-193 Jun 2018 | RAYYAN-INCLUSION: {""Daniel""=>""Excluded"", ""Jeremy""=>""Excluded""} | RAYYAN-LABELS: keywords",,Military Personnel,,
rayyan-267920917,Taking Control: Stealth Assessment of Deterministic Behaviors within a Game-Based System,2015,,,Grantee Submission,,,,,"Snow, Erica L. and Likens, Aaron D. and Allen, Laura K. and McNamara, Danielle S.","[""http://eric.ed.gov/ERICWebPortal/contentdelivery/servlet/ERICServlet?accno=ED565448"", ""https://doi.org/10.1007/s40593-015-0085-5""]",,,,,"ACCNO_ED565448
Grantee Submission | RAYYAN-INCLUSION: {""Daniel""=>""Excluded"", ""Jeremy""=>""Excluded""} | RAYYAN-EXCLUSION-REASONS: no focus on health",,"",,
rayyan-267920919,Comparing the behaviour of PSI with human behaviour in the BioLab game,1998,,,,,,,,"Bartl, Christina and D√∂rner, Dietrich",,,,,,"DFK_0123041
Memorandum, No. 32. Bamberg: Universit√§t, Lehrstuhl Psychologie II, 1998
16 Seiten
9 Literaturang. | RAYYAN-INCLUSION: {""Daniel""=>""Excluded"", ""Jeremy""=>""Excluded""} | RAYYAN-EXCLUSION-REASONS: no focus on health",,Humanities	Humanism	Humans,,
rayyan-267920920,Design and pilot study of an adventure video game as a tool in psychotherapeutic processes of adolescent women with symptoms of depression,2014,,,,,,,,"Carrasco Guzm√°n, Alvaro Ernesto",http://nbn-resolving.de/urn:nbn:de:bsz:16-heidok-190108,,,,,"DFK_0305559
Heidelberg: Universit√§t, Fakult√§t f√ºr Verhaltens- und Empirische Kulturwissenschaften, 2014
174 pp. Elektronische Publikation im Internet | RAYYAN-INCLUSION: {""Daniel""=>""Excluded"", ""Jeremy""=>""Excluded""} | RAYYAN-LABELS: no abstract | RAYYAN-EXCLUSION-REASONS: no focus on health",,Pilot Projects	Adolescent,,
rayyan-267920921,Electrodermal activity: Explorations in the psychophysiology of engagement with social robots in dementia,2017,,,,,,,,"Perugia, Giulia and Rodriguez-Martin, Daniel and Boladeras, Marta DIaz and Mallofre, Andreu Catala and Barakova, Emilia and Rauterberg, Matthias and Designed Intelligence","[""https://research.tue.nl/nl/publications/electrodermal-activity(5abfaf55-fa04-4ee8-b258-…
STARTPAGE=1248	ENDPAGE=1254	TITLE=RO-MAN 2017 - 26th IEEE International Symposium on Robot and Human Interactive Communication | RAYYAN-INCLUSION: {""Daniel""=>""Included"", ""Jeremy""=>""Included""} | RAYYAN-EXCLUSION-REASONS: no AI",,Dementia	Robotics,,
rayyan-267920922,Pardon the rude robot: Social cues diminish reactance to high controlling language,2017,,,,,,,,"Ghazali, Aimi S. and Ham, Jaap and Barakova, Emilia I. and Markopoulos, Panos and User Centered Engineering and Human Technology Interaction and Designed Intelligence","[""https://research.tue.nl/nl/publications/pardon-the-rude-robot(730e2759-111c-487a-8961-01eb0775d3f9).html"", ""http…
STARTPAGE=411	ENDPAGE=417	TITLE=RO-MAN 2017 - 26th IEEE International Symposium on Robot and Human Interactive Communication | RAYYAN-INCLUSION: {""Daniel""=>""Excluded"", ""Jeremy""=>""Excluded""} | RAYYAN-EXCLUSION-REASONS: no focus on health",,Cues	Robotics,,
rayyan-267920924,Teaching Games for Understanding Conference Supplement from the German Sport University,2016,,,Research Quarterly for Exercise and Sport,,,,,"",https://doi.org/10.1080/02701367.2016.1213610,,,,,"ACCNO_EJ1108109
Research Quarterly for Exercise and Sport
v87 suppl 1 pSi-S120 2016 | RAYYAN-INCLUSION: {""Daniel""=>""Excluded"", ""Jeremy""=>""Excluded""} | RAYYAN-EXCLUSION-REASONS: wrong term",,Sports,,
rayyan-267920925,Poker Face Influence: Persuasive robot with minimal social cues triggers less psychological reactance,2018,,,,,,,,"Ghazali, Aimi S. and Ham, Jaap and Barakova, Emilia I. and Markopoulos, Panos and Future Everyday and Human Technology Interaction and Department of Industrial Design","[""https://research.tue.nl/nl/publications/poker-face-influence(3293b842-849b-4cfb-a55b-a41b27cf85…
STARTPAGE=940	ENDPAGE=946	TITLE=RO-MAN 2018 - 27th IEEE International Symposium on Robot and Human Interactive Communication | RAYYAN-INCLUSION: {""Daniel""=>""Excluded"", ""Jeremy""=>""Excluded""} | RAYYAN-EXCLUSION-REASONS: no focus on health",,Cues	Robotics,,
rayyan-267920926,Combining Learning and Assessment in Assessment-Based Gaming Environments: A Case Study from a New York City School,2009,,,Interactive Technology and Smart Education,,6,3,,"Zapata-Rivera, Diego and VanWinkle, Waverely and Doyle, Bryan and Buteux, Alyssa and Bauer, Malcolm",https://doi.org/10.1108/17415650911005384,,,,,"ACCNO_EJ868115
Interactive Technology and Smart Education
v6 n3 p173-188 2009 | RAYYAN-INCLUSION: {""Daniel""=>""Excluded"", ""Jeremy""=>""Excluded""} | RAYYAN-EXCLUSION-REASONS: no focus on health",,"",,
rayyan-267920927,Developing and Evaluating Creativity Gamification Rehabilitation System: The Application of PCA-ANFIS Based Emotions Model,2016,,,"EURASIA Journal of Mathematics, Science & Technology Education",,12,5,,"Su, Chung-Ho and Cheng, Ching-Hsue",http://www.ejmste.com/ms.aspx?kimlik=10.12973/eurasia.2016.1523a,,,,,"ACCNO_EJ1094785
EURASIA Journal of Mathematics, Science & Technology Education
v12 n5 p1443-1468 May 2016 | RAYYAN-INCLUSION: {""Daniel""=>""Included"", ""Jeremy""=>""Included""} | RAYYAN-EXCLUSION-REASONS: no AI",,Emotions,,
rayyan-267920929,Trust repair in human-agent teams: the effectiveness of explanations and expressing regret,2021,,,VOLUME=35	ISSUE=2	ISSN=1387-2532	TITLE=Autonomous agents and multi-agent systems,,,,,"Psychology of Conflict, Risk and Safety and Kox, E.S. and Kerstholt, J.H. and Hueting, T.F. and de Vries, P.W.","[""https://research.utwente.nl/en/publications/trust-repair-in-humanagent-teams(0ca462d9-a132-4b5b-b541-02fdab17b75d).html"", ""https://research.utwente.nl/en/publications/trust-repair-in-humanagent-teams(0ca462d9-a132-4b5b-b541-02fd…
VOLUME=35	ISSUE=2	ISSN=1387-2532	TITLE=Autonomous agents and multi-agent systems | RAYYAN-INCLUSION: {""Daniel""=>""Excluded"", ""Jeremy""=>""Excluded""} | RAYYAN-EXCLUSION-REASONS: no focus on health",,Humanities	Humanism	Humans	Emotions,,
rayyan-267920930,Leiblichkeit - L'homme machine - Mensch-Maschinen-Interaktion: Erweiterung oder Konstriktion des Weltbezuges,2016,,,Dynamische Psychiatrie,,49,3,208-234,"von Lucdadou, Walter",http://www.dap-psychoanalyse.de/zeitschriften/,,,,,"DFK_0323335
Dynamische Psychiatrie, 2016, 49 (3-6), 208-234 | RAYYAN-INCLUSION: {""Daniel""=>""Excluded"", ""Jeremy""=>""Excluded""} | RAYYAN-EXCLUSION-REASONS: no focus on health",,"",,
rayyan-267920931,Modeling actors in a resource dilemma: A computerized social learning environment,1993,,,,,,,,"Ernst, Andreas M. and Spada, Hans",,,,,,"DFK_0078885
Forschungsberichte, Nr. 101. Freiburg i. Br.: Universit√§t, Psychologisches Institut, 1993
23 Seiten
26 Literaturang. | RAYYAN-INCLUSION: {""Daniel""=>""Excluded"", ""Jeremy""=>""Excluded""} | RAYYAN-EXCLUSION-REASONS: no focus on health",,"",,
rayyan-267920932,A lab-controlled simulation of a letter-speech sound binding deficit in dyslexia,2013,,,Journal of experimental child psychology,,115,4,691-707,"Aravena, Sebasti√°n and Snellings, Patrick and Tijms, Jurgen and Van Der Molen, Maurits W",,,,,,"PMID_23708733
Journal of experimental child psychology, 2013, 115 (4), 691-707 | RAYYAN-INCLUSION: {""Daniel""=>""Excluded"", ""Jeremy""=>""Excluded""} | RAYYAN-EXCLUSION-REASONS: no AI",,Dyslexia	Speech,,
rayyan-267920933,The Effect of Simulated Threat on Task Performance during Emotion Recognition,2015,,,,,,,,"Bosse, Tibor and Schnitfink, Koen and Network Institute and Behavioural Informatics and Artificial intelligence","[""https://research.vu.nl/en/publications/6cf88da8-2db3-4a67-bb84-305ea9090b5d"", ""https://research.vu.nl/en/publications/6cf88da8-2db3-4a67-bb84-305ea9090b5d"", ""https://rese…
VOLUME=9174	STARTPAGE=107	ENDPAGE=116	TITLE=Engineering Psychology and Cognitive Ergonomics - 12th International Conference, EPCE 2015 Held as Part of HCI International 2015, Proceedings | RAYYAN-INCLUSION: {""Daniel""=>""Excluded"", ""Jeremy""=>""Excluded""} | RAYYAN-LABELS: no abstract | RAYYAN-EXCLUSION-REASONS: no AI",,Task Performance and Analysis	Emotions,,
rayyan-267920934,Virtual burglary: Exploring the potential of virtual reality to study burglary in action,2017,,,VOLUME=54	ISSUE=1	STARTPAGE=29	ENDPAGE=62	ISSN=0022-4278	TITLE=Journal of Research in Crime and Delinquency,,,,,"Van Gelder, Jean-Louis and Nee, Claire and Otte, Marco and Demetriou, Andrew and van Sintemaartensdijk, I. and van Prooijen, J.W. and Network Institute and Artificial intelligence and IBBA and Social & Organizational Psychology and A-LAB","[""https://research.vu.nl/en/publications/407fecd3-c484-4dc1-b516-4bb1ad198d8b"", ""https://research.vu…
VOLUME=54	ISSUE=1	STARTPAGE=29	ENDPAGE=62	ISSN=0022-4278	TITLE=Journal of Research in Crime and Delinquency | RAYYAN-INCLUSION: {""Daniel""=>""Excluded"", ""Jeremy""=>""Excluded""} | RAYYAN-EXCLUSION-REASONS: no focus on health",,"",,
rayyan-267920935,Convergence and approximation in potential games,2006,,,,,,,,"Christodoulou, George and Mirrokni, Vahab S. and Sidiropoulos, Anastasios and Durand, Bruno and Thomas, Wolfgang",,,,,,"INIST_19161637
Lecture notes in computer science, 2006, 3884, 349-360
Symposium on Theoretical Aspects of Computer Science, 23, Marseille | RAYYAN-INCLUSION: {""Daniel""=>""Excluded"", ""Jeremy""=>""Excluded""} | RAYYAN-EXCLUSION-REASONS: no focus on health",,"",,
rayyan-267920937,Arbeits- und Organisationspsychologie im 21. Jahrhundert,2021,,,,,,,,"Langer, Markus and Bajwa, Nida ul Habib and K√∂nig, Cornelius J.",https://doi.org/10.1007/978-3-658-30838-4,,,,,"DFK_0391107
Wiesbaden: Springer Fachmedien, 2021
260 S., EUR 24,99 (Print), EUR 19,99 (eBook) [Meet the Expert: Wissen aus erster Hand] | RAYYAN-INCLUSION: {""Daniel""=>""Excluded"", ""Jeremy""=>""Excluded""} | RAYYAN-EXCLUSION-REASONS: no AI",,"",,
rayyan-267920938,Socially smart software agents entice people to use higher-order theory of mind in the Mod game,2017,,,,,,,,"Veltman, Kim and de Weerd, Harmen and Verbrugge, Rineke and User Centered Design","[""https://research.hanze.nl/en/publications/bc7a2db3-318e-4cbf-a031-db6a8a610d6c"", ""https://research.hanze.nl/en/publications/bc7a2db3-318e-4cbf-a031-db6a8a610d6c"", ""https://research.ha…
TITLE=The 29th Benelux Conference on Artificial Intelligence | RAYYAN-INCLUSION: {""Daniel""=>""Excluded"", ""Jeremy""=>""Excluded""}",,Multiple Organ Failure	Software,,
rayyan-267920939,Socially smart software agents entice people to use higher-order theory of mind in the Mod game,2017,,,,,,,,"Veltman, Kim and de Weerd, Harmen and Verbrugge, Rineke and User Centered Design","[""https://research.hanze.nl/en/publications/bc7a2db3-318e-4cbf-a031-db6a8a610d6c"", ""https://research.hanze.nl/en/publications/bc7a2db3-318e-4cbf-a031-db6a8a610d6c"", ""https://research.ha…
ISSUE=29	TITLE=The 29th Benelux Conference on Artificial Intelligence | RAYYAN-INCLUSION: {""Daniel""=>""Excluded"", ""Jeremy""=>""Excluded""} | RAYYAN-LABELS: no abstract | RAYYAN-EXCLUSION-REASONS: no focus on health",,Multiple Organ Failure	Software,,
rayyan-267920940,Es lockt das Spiel. Faszinationen am Computer,1991,,,Psychologie &amp	Gesellschaftskritik,,15,2,83-94,"Schachtner, Christel",,,,,,"DFK_0058533
Psychologie &amp	Gesellschaftskritik, 1991, 15 (2), 83-94
9 Literaturang. | RAYYAN-INCLUSION: {""Daniel""=>""Excluded"", ""Jeremy""=>""Excluded""} | RAYYAN-EXCLUSION-REASONS: background article",,"",,
rayyan-267920941,A cognitive model of agents in a commons dilemma,1997,,,,,,,,"Nerb, Josef and Spada, Hans and Ernst, Andreas M.",,,,,,"DFK_0129994
In: Shafto, Michael G.	Langley, Pat (Ed.), Proceedings of the Nineteenth Annual Conference of the Cognitive Science Society, August 7-10, 1997, Stanford University (S. 560-565). Mahwah: Lawrence Erlbaum Associates, 1997
20 Literaturang. | RAYYAN-INCLUSION: {""Daniel""=>""Excluded"", ""Jeremy""=>""Excluded""}",,Cognition,,
rayyan-267920942,ToTCompute: A Novel EEG-Based TimeOnTask Threshold Computation Mechanism for Engagement Modelling and Monitoring,2016,,,International Journal of Artificial Intelligence in Education,,26,3,,"Ghergulescu, Ioana and Muntean, Cristina Hava",https://doi.org/10.1007/s40593-016-0111-2,,,,,"ACCNO_EJ1104196
International Journal of Artificial Intelligence in Education
v26 n3 p821-854 Sep 2016 | RAYYAN-INCLUSION: {""Daniel""=>""Excluded"", ""Jeremy""=>""Excluded""} | RAYYAN-EXCLUSION-REASONS: missing game",,Electroencephalography,,
rayyan-267920943,Towards an epistemology of intelligent design and modelling environments: The hypothesis testing approach,1996,,,,,,,,"M√∂bus, Claus",,,,,,"DFK_0109508
In: Brna, Paul	Paiva, Ana	Self, John (Ed.), European Conference on Artificial Intelligence in Education. Proceedings of EuroAIED. Fundac√£o Calouste Gulbenkian, Lisbon, Portugal, September 30 - October 2, 1996 (S. 52-58). Lisbon: Colibri, 1996
17 Literaturang. | RAYYAN-INCLUSION: {""Daniel""=>""Excluded"", ""Jeremy""=>""Excluded""} | RAYYAN-EXCLUSION-REASONS: background article",,"",,
rayyan-267920945,Immersive digital games: The interfaces for next-generation e-learning?,2007,,,,,,,,"Kickmeier-Rust, Michael D. and Peirce, Neil and Conlan, Owen and Schwarz, Daniel and Verpoorten, Dominique and Albert, Dietrich",,,,,,"DFK_0209309
In: Stephanidis, Constantine (Ed.), Universal access in human-computer interaction. Coping with diversity. 4th International Conference on Universal Access in Human-Computer Interaction, UAHCI 2007, Held as part of HCi International 2007, Beijing, China, July 22-27, 2007, Proceedings, Part I (pp. 647-656). Berlin: Springer, 2007
[Lecture notes in computer science, Vol. 4554]
27 Literaturang. | RAYYAN-INCLUSION: {""Daniel""=>""Excluded"", ""Jeremy""=>""Excluded""} | RAYYAN-LABELS: no abstract | RAYYAN-EXCLUSION-REASONS: no AI",,Immersion,,
rayyan-267920947,WULPUS. An intelligent problem solving environment delivering knowledge based help and explanations in business management simulation,1996,,,,,,,,"M√∂bus, Claus and Schr√∂der, Olaf and Thole, Heinz-J√ºrgen",,,,,,"DFK_0109511
In: Frasson, Claude	Gauthier, Gilles	Lesgold, Alan (Ed.), Intelligent tutoring systems. Third International Conference, ITS '96, Montr√©al, Canada, June 12-14, 1996, Proceedings (S. 550-559). Berlin: Springer, 1996
14 Literaturang. | RAYYAN-INCLUSION: {""Daniel""=>""Excluded"", ""Jeremy""=>""Excluded""} | RAYYAN-EXCLUSION-REASONS: no focus on health",,Problem Solving,,
rayyan-267920949,"International Psychological Applications Conference and Trends (InPACT) Book of Proceedings (Madrid, Spain, April 26-28, 2013)",2013,,,,,,,,"Pracana, Clara, Ed. and Silva, Liliana, Ed. and World Institute for Advanced Research and Science (WIARS) (Portugal)",http://eric.ed.gov/ERICWebPortal/contentdelivery/servlet/ERICServlet?accno=ED563260,,,,,"ACCNO_ED563260
Online Submission | RAYYAN-INCLUSION: {""Daniel""=>""Excluded"", ""Jeremy""=>""Excluded""} | RAYYAN-EXCLUSION-REASONS: no focus on health",,Spain,,
rayyan-267920954,What to Bid and When to Stop,2014,,,,,,,,"Jonker, C.M. and Baarslag, T.","[""http://resolver.tudelft.nl/uuid:3df6e234-a7c1-4dbe-9eb9-baadabc04bca"", ""http://resolver.tudelft.nl/uuid:3df6e234-a7c1-4dbe-9eb9-baadabc04bca"", ""http://repository.tudelft.nl/islandora/object/uuid:3df6e234-a7c1-4dbe-9eb9-baadabc04bca/datastream/OBJ/download"", ""http://resolver.tudelft.nl/uuid:3df6e234…
TITLE=None | RAYYAN-INCLUSION: {""Daniel""=>""Excluded"", ""Jeremy""=>""Excluded""} | RAYYAN-EXCLUSION-REASONS: no focus on health",,"",,
rayyan-267920955,The 1st international workshop on computational social choice,2008,,,VOLUME=23	ISSUE=2	STARTPAGE=213	ENDPAGE=215	ISSN=0269-8889	TITLE=Knowledge Engineering Review,,,,,"Endriss, U. and Logic and Computation","[""http://dx.doi.org/10.1017/S0269888908001343"", ""http://dare.uva.nl/personal/pure/en/publications/the-1st-international-workshop-on-computational-social-choice(0b83ec94-d4ec-45cc-a49a-98056461dd77).html"", ""https://pure.uva.nl/ws/files/4260682/63093_297626.pdf"", ""http://dare.uva.nl/personal/pure/en/publications/…
VOLUME=23	ISSUE=2	STARTPAGE=213	ENDPAGE=215	ISSN=0269-8889	TITLE=Knowledge Engineering Review | RAYYAN-INCLUSION: {""Daniel""=>""Excluded"", ""Jeremy""=>""Excluded""} | RAYYAN-EXCLUSION-REASONS: no focus on health",,"",,
rayyan-267920956,Brain?computer interface controlled gaming: Evaluation of usability by severely motor restricted end-users,2013,,,,,,,,"Holz, Elisa Mira and H√∂hne, Johannes and Staiger-S√§lzer, Pit and Tangermann, Michael and K√ºbler, Andrea and K√ºbler, Andrea and Mattia, Donatella and Rupp, R√ºdiger and Tangermann, Michael",,,,,,"INIST_27953668
Artificial intelligence in medicine (Print), 2013, 59 (2), 111-120
Workshop of the large scale integrating project TOBI (TOols for Brain-computer Interaction), 3, W√ºrzburg | RAYYAN-INCLUSION: {""Daniel""=>""Included"", ""Jeremy""=>""Included""} | RAYYAN-LABELS: no abstract | RAYYAN-EXCLUSION-REASONS: no AI",,Brain,,
rayyan-267920958,Empathic characters in computer-based personal and social education,2006,,,,,,,,"Dias, Jo√£o and Paiva, Ana and Vala, Marco and Aylett, Ruth and Woods, Sarah and Zoll, Carsten and Hall, Lynne",,,,,,"DFK_0195604
In: Pivec, Maja (Ed.), Affective and emotional aspects of human-computer interaction. Game-based and innovative learning approaches (pp. 246-254). Amsterdam: IOS Press, 2006
[The future of learning, Vol. 1]
11 Literaturang. | RAYYAN-INCLUSION: {""Daniel""=>""Excluded"", ""Jeremy""=>""Excluded""} | RAYYAN-EXCLUSION-REASONS: no AI",,"",,
rayyan-267920960,"&quot	You sound ill, take the day off&quot	: Automatic recognition of speech affected by upper respiratory tract infection",2017,,,,,,,,"Cummins, Nicholas and Schmitt, Maximilian and Amiriparian, Shahin and Krajewski, Jarek and Schuller, Bj√∂rn",https://doi.org/10.1109/EMBC.2017.8037686,,,,,"DFK_0372289
In: IEEE The Institute of Electrical and Electronics Engineers Signal Processing Society (Ed.), 39th Annual International Conference of the IEEE Engineering in Medicine and Biology Society (EMBC) (pp. 3806-3809). Piscataway: IEEE, 2017 | RAYYAN-INCLUSION: {""Daniel""=>""Excluded"", ""Jeremy""=>""Excluded""} | RAYYAN-EXCLUSION-REASONS: missing game",,Respiratory Tract Infections	Respiratory System	Speech,,
rayyan-267945561,Introduction of Artificial Intelligence as the Basis of Modern Online Education on the Example of Higher Education,2021,,,2021 IEEE International Conference on Smart Information Systems and Technologies (SIST), VO - ,,,1-8,A. Syzdykbayeva and A. Baikulova and R. Kerimbayeva,,,,,,"RAYYAN-INCLUSION: {""Daniel""=>""Excluded"", ""Jeremy""=>""Excluded""} | RAYYAN-EXCLUSION-REASONS: no…
rayyan-267945562,A Gamification-Based Framework for mHealth Developers in the Context of Self-Care,2020,,,2020 IEEE 33rd International Symposium on Computer-Based Medical Systems (CBMS),2372-9198 VO - ,,,138-141,L. Wanderley de Oliveira and S. Teixeira de Carvalho,,,,,,"RAYYAN-INCLUSION: {""Daniel""=>""Included"", ""Jeremy""=>""Included""} | RAYYAN-LABELS: no abstract | RAYYAN-EXCLUSION-REASONS: …
rayyan-267945563,Research study on applying SLAM-Based Augmented Reality technology for gamification history guided tour,2019,,,"2019 IEEE International Conference on Architecture, Construction, Environment and Hydraulics (ICACEH)", VO - ,,,116-119,T. Tsai and Y. Chiang,,,,,,"RAYYAN-INCLUSION: {""Daniel""=>""Excluded"", ""Jeremy""=>""Excluded""} | RAYYAN-EXCLUSION-REASONS: no focus on health",,""…
rayyan-267945564,A Comparative Study of Gamification in Progamming Education in a Croatian High School,2020,,,"2020 43rd International Convention on Information, Communication and Electronic Technology (MIPRO)",2623-8764 VO - ,,,700-704,M. Schatten and M. Schatten,,,,,,"RAYYAN-INCLUSION: {""Daniel""=>""Excluded"", ""Jeremy""=>""Excluded""} | RAYYAN-EXCLUSION-REASONS: no focus on health",,"",,
rayyan-267945565,Personalization of Gamification in Collaborative Learning Contexts using Ontologies,2015,,,IEEE Latin America Transactions,1548-0992 VO - 13,13,6,1995-2002,G. C. Challco and D. A. Moreira and I. I. Bittencourt and R. Mizoguchi and S. Isotani,,,,,,"RAYYAN-INCLUSION: {""Daniel""=>""Excluded"", ""Jeremy""=>""Excluded""} | RAYYAN-EXCLUSION-REASONS: no focus on health",,"",,
rayyan-267945566,Gamification of the Learning Process: Lessons Learned,2016,,,IEEE Revista Iberoamericana de Tecnologias del Aprendizaje,1932-8540 VO - 11,11,4,227-234,F. Llorens-Largo and F. J. Gallego-Dur√°n and C. J. Villagr√°-Arnedo and P. Compa√±-Rosique and R. Satorre-Cuerda and R. Molina-Carmona,,,,,,"RAYYAN-INCLUSION: {""Daniel""=>""Excluded"", ""Jeremy""=>""Excluded""} | RAYYAN-EXCLUSION…
rayyan-267945567,The Gamification Approach in Electrical Engineering Disciplines Teaching for Students with Special Needs,2019,,,2019 IEEE 20th International Conference on Computational Problems of Electrical Engineering (CPEE), VO - ,,,1-4,Y. Bobalo and N. Shakhovska and P. Stakhiv,,,,,,"RAYYAN-INCLUSION: {""Daniel""=>""Excluded"", ""Jeremy""=>""Excluded""} | RAYYAN-EXCLUSION-REASONS: no focus o…
rayyan-267945568,Gamification of a Visual Question Answer System,2018,,,2018 IEEE Tenth International Conference on Technology for Education (T4E), VO - ,,,41-44,S. Suresh and V. Nagaraj Rao and G. Srinivasa,,,,,,"RAYYAN-INCLUSION: {""Daniel""=>""Excluded"", ""Jeremy""=>""Excluded""} | RAYYAN-EXCLUSION-REASONS: no focus on health",,"",,
rayyan-267945569,Review of Benefit Using Gamification Element for Countryside Tourism,2019,,,2019 International Conference of Artificial Intelligence and Information Technology (ICAIIT), VO - ,,,196-200,F. B. P. Prakasa and A. W. R. Emanuel,,,,,,"RAYYAN-INCLUSION: {""Daniel""=>""Excluded"", ""Jeremy""=>""Excluded""} | RAYYAN-EXCLUSION-REASONS: no focus on health",,"",,
rayyan-267945570,"A Smooth and Accepted Transition to the Future of Cities Based on the Standard ISO 37120, Artificial Intelligence, and Gamification Constructors",2021,,,2021 IEEE European Technology and Engineering Management Summit (E-TEMS), VO - ,,,65-71,J. I. M√©ndez and P. Ponce and A. Medina and T. Peffer and A. Meier and A. Molina,,,,,,"RAYYAN-INCLUSION: {""Daniel""=>""Excluded"", ""Jerem…
rayyan-267945571,Applying Gamification in Portuguese Learning,2021,,,2021 9th International Conference on Information and Education Technology (ICIET), VO - ,,,178-185,K. I. Chan and N. S. Chan and S. -K. Tang and R. Tse,,,,,,"RAYYAN-INCLUSION: {""Daniel""=>""Excluded"", ""Jeremy""=>""Excluded""} | RAYYAN-EXCLUSION-REASONS: no focus on health",,Learning,,
rayyan-267945572,A Proposal for Integrating Gamification into Task-Oriented Portfolio Assessment,2018,,,"2018 IEEE International Conference on Teaching, Assessment, and Learning for Engineering (TALE)",2470-6698 VO - ,,,1022-1027,J. Meyers and A. Cain and J. Renzella and A. Cummaudo,,,,,,"RAYYAN-INCLUSION: {""Daniel""=>""Excluded"", ""Jeremy""=>""Excluded""} | RAYYAN-EXCLUSION-REASONS: no focus o…
rayyan-267945573,Development of intelligent systems and application of gamification in artificial intelligent learning,2019,,,2019 27th Telecommunications Forum (TELFOR), VO - ,,,1-1,D. Draskovic,,,,,,"RAYYAN-INCLUSION: {""Daniel""=>""Excluded"", ""Jeremy""=>""Included""} | RAYYAN-LABELS: no abstract",,Intelligence	Learning,,
rayyan-267945574,DeepQA Jeopardy! Gamification: A Machine-Learning Perspective,2014,,,IEEE Transactions on Computational Intelligence and AI in Games,1943-0698 VO - 6,6,1,55-66,A. K. Baughman and W. Chuang and K. R. Dixon and Z. Benz and J. Basilico,,,,,,"RAYYAN-INCLUSION: {""Daniel""=>""Excluded"", ""Jeremy""=>""Excluded""} | RAYYAN-LABELS: no abstract",,Learning,,
rayyan-267945575,Gamification in Education: A Cognitive Psychology Approach to Cooperative and Fun Learning,2019,,,2019 Amity International Conference on Artificial Intelligence (AICAI), VO - ,,,170-174,M. Demkah and D. Bhargava,,,,,,"RAYYAN-INCLUSION: {""Daniel""=>""Excluded"", ""Jeremy""=>""Included""} | RAYYAN-LABELS: no abstract | RAYYAN-EXCLUSION-REASONS: no AI,missing game",,Self Psychology	Cognition	Learning,,
rayyan-267945576,Towards an Empirically Based Gamification Pattern Language using Machine Learning Techniques,2020,,,2020 IEEE 32nd Conference on Software Engineering Education and Training (CSEE&T),2377-570X VO - ,,,1-4,V. Thomas and S. Alexander and K. Mathias,,,,,,"RAYYAN-INCLUSION: {""Daniel""=>""Excluded"", ""Jeremy""=>""Included""} | RAYYAN-LABELS: no abstract | RAYYAN-EXCLUSION-REASONS: no…
rayyan-267945577,A Socio-Technical System Based on Gamification Towards Energy Savings,2018,,,2018 IEEE International Conference on Pervasive Computing and Communications Workshops (PerCom Workshops), VO - ,,,59-64,P. Fraternali and F. Cellina and S. Herrera and S. Krinidis and C. Pasini and A. E. Rizzoli and C. Rottondi and D. Tzovaras,,,,,,"RAYYAN-INCLUSION: {""Daniel""=>""Excluded"", ""Jeremy"…
rayyan-267945578,Distance Education Gamification in Social Virtual Reality: A Case Study on Student Engagement,2020,,,"2020 11th International Conference on Information, Intelligence, Systems and Applications (IISA", VO - ,,,1-6,S. Mystakidis,,,,,,"RAYYAN-INCLUSION: {""Daniel""=>""Excluded"", ""Jeremy""=>""Excluded""} | RAYYAN-LABELS: no abstract | RAYYAN-EXCLUSION-REASONS: no AI",,"Education, Di…
rayyan-267945579,Demystifying the concept of IoT enabled gamification in retail marketing: An exploratory study,2020,,,2020 International Research Conference on Smart Computing and Systems Engineering (SCSE),2613-8662 VO - ,,,234-241,S. Jayasooriya and T. Alles and S. Thelijjagoda,,,,,,"RAYYAN-INCLUSION: {""Daniel""=>""Excluded"", ""Jeremy""=>""Excluded""} | RAYYAN-EXCLUSION-REASONS: no focus on …
rayyan-267945580,Tutorial on a Gamification Toolset for Improving Engagement of Students in Software Engineering Courses,2020,,,2020 IEEE 32nd Conference on Software Engineering Education and Training (CSEE&T),2377-570X VO - ,,,1-3,T. E. J. Vos and G. Fraser and I. Martinez-Ortiz and R. Prada and A. R. Silva and I. S. W. B. Prasetya,,,,,,"RAYYAN-INCLUSION: {""Daniel""=>""Excluded"", ""Jeremy""=>"…
rayyan-267945581,Gamification in the Learning Community for Culinary Basics Course at Higher Education,2021,,,2021 International Conference on ICT for Smart Society (ICISS),2640-0545 VO - ,,,1-4,Winanti and Meyliana and F. Sestri Goestjahjanti and F. Lumban Gaol and H. Prabowo and D. Ferdiyatmoko Cahya Kumoro,,,,,,"RAYYAN-INCLUSION: {""Daniel""=>""Excluded"", ""Jeremy""=>""Excluded""} | RAYYAN-LA…
rayyan-267945582,Gamification of internet security by next generation CAPTCHAs,2017,,,2017 International Conference on Computer Communication and Informatics (ICCCI), VO - ,,,1-5,S. A. Kumar and N. R. Kumar and S. Prakash and K. Sangeetha,,,,,,"RAYYAN-INCLUSION: {""Daniel""=>""Excluded"", ""Jeremy""=>""Excluded""} | RAYYAN-EXCLUSION-REASONS: no focus on health",,Internet,,
rayyan-267945583,A Preliminary Work on Visualization-based Education Tool for High School Machine Learning Education,2020,,,2020 IEEE Integrated STEM Education Conference (ISEC),2330-331X VO - ,,,1-5,A. A. Reyes and C. Elkin and Q. Niyaz and X. Yang and S. Paheding and V. K. Devabhaktuni,,,,,,"RAYYAN-INCLUSION: {""Daniel""=>""Excluded"", ""Jeremy""=>""Included""} | RAYYAN-LABELS: no abstract",,""…
rayyan-267945584,Gamification of Mobile-based Japanese Language Shadowing,2019,,,2019 International Conference of Artificial Intelligence and Information Technology (ICAIIT), VO - ,,,215-219,H. C. Kurniawan and B. Sitohang and S. A. Rukmono,,,,,,"RAYYAN-INCLUSION: {""Daniel""=>""Excluded"", ""Jeremy""=>""Excluded""} | RAYYAN-EXCLUSION-REASONS: no focus on health",,"",,
rayyan-267945585,Reimagining Gamification through the Lens of Activity Theory,2016,,,2016 49th Hawaii International Conference on System Sciences (HICSS),1530-1605 VO - ,,,1328-1337,H. Vermeulen and J. Gain and P. Marais and S. ODonovan,,,,,,"RAYYAN-INCLUSION: {""Daniel""=>""Excluded"", ""Jeremy""=>""Excluded""} | RAYYAN-LABELS: no abstract | RAYYAN-EXCLUSION-REASONS: no AI",,"",,
rayyan-267945586,A Conceptual Network Analysis of Gamification Practices in Primary and Secondary Education,2020,,,"2020 43rd International Convention on Information, Communication and Electronic Technology (MIPRO)",2623-8764 VO - ,,,1091-1097,I. Tomiƒçiƒá and M. Schatten,,,,,,"RAYYAN-INCLUSION: {""Daniel""=>""Excluded"", ""Jeremy""=>""Excluded""} | RAYYAN-LABELS: no abstract | RAYYAN-EXCLUSION-R…
rayyan-267945587,The Effects of Ontology-Based Gamification in Scripted Collaborative Learning,2019,,,2019 IEEE 19th International Conference on Advanced Learning Technologies (ICALT),2161-377X VO - 2161-377X,2161,,140-144,G. Chalco Challco and S. Isotani and I. I. Bittencourt,,,,,,"RAYYAN-INCLUSION: {""Daniel""=>""Excluded"", ""Jeremy""=>""Excluded""} | RAYYAN-LABELS: no abstract | RAYYAN-EXCLUS…
rayyan-267945588,A Gamification Framework for Sensor Data Analytics,2017,,,2017 IEEE International Congress on Internet of Things (ICIOT), VO - ,,,74-81,A. L'Heureux and K. Grolinger and W. A. Higashino and M. A. M. Capretz,,,,,,"RAYYAN-INCLUSION: {""Daniel""=>""Excluded"", ""Jeremy""=>""Excluded""} | RAYYAN-LABELS: no abstract | RAYYAN-EXCLUSION-REASONS: no focus on health",,"",,
rayyan-267945589,GameAAL - an AAL solution based on Gamification and Machine Learning Techniques,2019,,,2019 IEEE Conference on Computational Intelligence in Bioinformatics and Computational Biology (CIBCB), VO - ,,,1-4,M. Pinto and M. Pereira and D. Raposo and M. Sim√µes and M. Castelo-Branco,,,,,,"RAYYAN-INCLUSION: {""Daniel""=>""Included"", ""Jeremy""=>""Included""} | RAYYAN-LABELS: no abstrac…
rayyan-267945590,ATHWEL: Gamification Supportive Tool for Special Educational Centers in Sri Lanka,2019,,,2019 14th Conference on Industrial and Information Systems (ICIIS),2164-7011 VO - ,,,446-451,P. Nisansala and A. Morawaka,,,,,,"RAYYAN-INCLUSION: {""Daniel""=>""Excluded"", ""Jeremy""=>""Excluded""}",,Sri Lanka,,
rayyan-267945591,A Techno-Psychological Approach To Control Separation Anxiety In Preschoolers Through Mediated Social Touch And Gamification,2020,,,2020 International Conference on Artificial Intelligence & Modern Assistive Technology (ICAIMAT), VO - ,,,1-6,R. Alabduljabbar and R. Alsakran,,,,,,"RAYYAN-INCLUSION: {""Daniel""=>""Excluded"", ""Jeremy""=>""Excluded""} | RAYYAN-LABELS: no abstract |…	Touch	Anxiety,,
rayyan-267945592,Increasing Student's Engagement in Study Skills Course via Gamification,2021,,,2021 2nd International Conference on Artificial Intelligence and Data Sciences (AiDAS), VO - ,,,1-6,A. A. Rahman and I. I. Abdullah and N. A. Talkis and N. F. Jamal and S. A. Razak,,,,,,"RAYYAN-INCLUSION: {""Daniel""=>""Excluded"", ""Jeremy""=>""Excluded""} | RAYYAN-LABELS: no abstract | RAYYAN-EXCLUSI…
rayyan-267945593,Gamification of physics themes to nurture engineering professional and life skills,2018,,,2018 IEEE Global Engineering Education Conference (EDUCON),2165-9567 VO - ,,,931-939,V. Panthalookaran,,,,,,"RAYYAN-INCLUSION: {""Daniel""=>""Excluded"", ""Jeremy""=>""Excluded""} | RAYYAN-EXCLUSION-REASONS: no focus on health",,"",,
rayyan-267945594,Toward Personalized Adaptive Gamification: A Machine Learning Model for Predicting Performance,2020,,,IEEE Transactions on Games,2475-1510 VO - 12,12,2,155-168,C. L√≥pez and C. Tucker,,,,,,"RAYYAN-INCLUSION: {""Daniel""=>""Included"", ""Jeremy""=>""Included""}",,"",,
rayyan-267945595,A framework for game engine selection for gamification and serious games,2016,,,2016 Future Technologies Conference (FTC), VO - ,,,1199-1207,Z. Ali and M. Usman,,,,,,"RAYYAN-INCLUSION: {""Daniel""=>""Excluded"", ""Jeremy""=>""Excluded""} | RAYYAN-EXCLUSION-REASONS: no AI",,"",,
rayyan-267945596,Augmented Reality to Improve Public Awareness and Safety at The Beach,2021,,,2021 16th Iberian Conference on Information Systems and Technologies (CISTI),2166-0727 VO - ,,,1-6,R. Alarc√£o and G. Pestana,,,,,,"RAYYAN-INCLUSION: {""Daniel""=>""Excluded"", ""Jeremy""=>""Excluded""} | RAYYAN-EXCLUSION-REASONS: no AI",,"",,
rayyan-267945597,The Functional Design Method for Buildings (FDM) with Gamification of Information Models and AI Help to Design Safer Buildings,2018,,,2018 Federated Conference on Computer Science and Information Systems (FedCSIS), VO - ,,,907-911,J. Selin and M. Rossi,,,,,,"RAYYAN-INCLUSION: {""Daniel""=>""Excluded"", ""Jeremy""=>""Excluded""} | RAYYAN-EXCLUSION-REASONS: no focus on health",,"",,
rayyan-267945598,Assessing the Effectiveness of a Gamified Social Network for Applying Privacy Concepts: An Empirical Study With Teens,2020,,,IEEE Transactions on Learning Technologies,1939-1382 VO - 13,13,4,777-789,J. Alemany and E. D. Val and A. Garcia-Fornes,,,,,,"RAYYAN-INCLUSION: {""Daniel""=>""Excluded"", ""Jeremy""=>""Excluded""} | RAYYAN-EXCLUSION-REASONS: no AI",,Adolescent	Privacy	Social Support,,
rayyan-267945599,An Innovative Educational Environment Based on Virtual Reality and Gamification for Learning Search Algorithms,2016,,,2016 IEEE Eighth International Conference on Technology for Education (T4E), VO - ,,,110-115,F. Grivokostopoulou and I. Perikos and I. Hatzilygeroudis,,,,,,"RAYYAN-INCLUSION: {""Daniel""=>""Excluded"", ""Jeremy""=>""Excluded""} | RAYYAN-LABELS: no abstract | RAYYA…
rayyan-267945600,Gamified virtual reality driving simulator for asserting driving behaviors,2016,,,"2016 1st International Conference on Game, Game Art, and Gamification (ICGGAG)", VO - ,,,1-6,A. Ali and A. Elnaggarz and D. Reichardtz and S. Abdennadher,,,,,,"RAYYAN-INCLUSION: {""Daniel""=>""Excluded"", ""Jeremy""=>""Excluded""} | RAYYAN-EXCLUSION-REASONS: no AI",,"",,
rayyan-267945601,Poster Abstract: Empirical Research on Behavior Change Promoted by Information Technology,2017,,,2017 16th ACM/IEEE International Conference on Information Processing in Sensor Networks (IPSN), VO - ,,,319-320,Y. Arakawa,,,,,,"RAYYAN-INCLUSION: {""Daniel""=>""Excluded"", ""Jeremy""=>""Excluded""} | RAYYAN-EXCLUSION-REASONS: background article",,"",,
rayyan-267945602,Enhancing Robot Perception in Grasping and Dexterous Manipulation through Crowdsourcing and Gamification,2021,,,2021 IEEE International Conference on Robotics and Automation (ICRA),2577-087X VO - ,,,2569-2575,G. Gorjup and L. Gerez and M. Liarokapis,,,,,,"RAYYAN-INCLUSION: {""Daniel""=>""Excluded"", ""Jeremy""=>""Excluded""} | RAYYAN-EXCLUSION-REASONS: no focus on health",,Hand S…	Robotics,,
rayyan-267945603,"Kids making AI: Integrating Machine Learning, Gamification, and Social Context in STEM Education",2018,,,"2018 IEEE International Conference on Teaching, Assessment, and Learning for Engineering (TALE)",2470-6698 VO - ,,,1005-1010,B. Sakulkueakulsuk and S. Witoon and P. Ngarmkajornwiwat and P. Pataranutaporn and W. Surareungchai and P. Pataranutaporn and P. Subsoontorn,,,,,,"RAY…
rayyan-267945604,PhyRe Up! A System Based on Mixed Reality and Gamification to Provide Home Rehabilitation for Stroke Patients,2021,,,IEEE Access,2169-3536 VO - 9,9,,139122-139137,C. Gmez-Portes and D. Carneros-Prado and J. Albusac and J. J. Castro-Schez and C. Glez-Morcillo and D. Vallejo,,,,,,"RAYYAN-INCLUSION: {""Daniel""=>""Included"", ""Jeremy""=>""Included""} | RAYYAN-EXCLUSION-REASONS: no …
rayyan-267945605,Immersive Process Model Exploration in Virtual Reality,2020,,,IEEE Transactions on Visualization and Computer Graphics,1941-0506 VO - 26,26,5,2104-2114,A. Zenner and A. Makhsadov and S. Klingner and D. Liebemann and A. Kr√ºger,,,,,,"RAYYAN-INCLUSION: {""Daniel""=>""Excluded"", ""Jeremy""=>""Excluded""} | RAYYAN-EXCLUSION-REASONS: no focus on health",,Immersion,,
rayyan-267945606,Dismath: Discrete Math Gamified Educational Tool in Logic with Minimax Algorithm and Pruning,2019,,,"2019 IEEE 11th International Conference on Humanoid, Nanotechnology, Information Technology, Communication and Control, Environment, and Management ( HNICEM )", VO - ,,,1-6,M. Cabatuan,,,,,,"RAYYAN-INCLUSION: {""Daniel""=>""Excluded"", ""Jeremy""=>""Excluded""} | RAYYAN-LABELS: no…
rayyan-267945607,Explainable Security,2020,,,2020 IEEE European Symposium on Security and Privacy Workshops (EuroS&PW), VO - ,,,293-300,L. Vigan√≤ and D. Magazzeni,,,,,,"RAYYAN-INCLUSION: {""Daniel""=>""Excluded"", ""Jeremy""=>""Excluded""} | RAYYAN-EXCLUSION-REASONS: no focus on health",,"",,
rayyan-267945608,A collaborative system for corporate performance evaluation using gamification and the learning vectors model,2017,,,2017 12th International Conference for Internet Technology and Secured Transactions (ICITST), VO - ,,,484-489,M. G. Cacais and G. L. Sales,,,,,,"RAYYAN-INCLUSION: {""Daniel""=>""Excluded"", ""Jeremy""=>""Excluded""} | RAYYAN-EXCLUSION-REASONS: no focus on health",,…
rayyan-267945609,Empowering diabetes self-management by gamifying intelligent system: MyTrybeCare concept,2018,,,2018 IEEE 4th Middle East Conference on Biomedical Engineering (MECBME),2165-4255 VO - ,,,137-140,A. Bouras and K. Usop and M. Popescu,,,,,,"RAYYAN-INCLUSION: {""Daniel""=>""Excluded"", ""Jeremy""=>""Excluded""} | RAYYAN-LABELS: no abstract | RAYYAN-EXCLUSION-REASONS: no AI",,Intellige…
rayyan-267945610,Badges and XP: An observational study about learning,2015,,,2015 IEEE Frontiers in Education Conference (FIE), VO - ,,,1-8,R. Paiva and A. Barbosa and E. Batista and D. Pimentel and I. I. Bittencourt,,,,,,"RAYYAN-INCLUSION: {""Daniel""=>""Excluded"", ""Jeremy""=>""Included""} | RAYYAN-LABELS: learning",,Learning,,
rayyan-267945611,Gamified Online Active Learning Theory,2018,,,2018 IEEE International Conference on Artificial Intelligence in Engineering and Technology (IICAIET), VO - ,,,1-4,M. H. Ohn and S. Yusof and M. G. Lansing and B. Ravindran and K. Nisar and I. Mchucha and Z. Iswandono and N. P. Luen and K. M. Ohn,,,,,,"RAYYAN-INCLUSION: {""Daniel""=>""Excluded"", ""Jeremy""=>""Excluded""} | RAYYAN-LAB…
rayyan-267945612,On Ontologies and Knowledge Associations in Gamified Environments,2018,,,"2018 9th International Conference on Information, Intelligence, Systems and Applications (IISA)", VO - ,,,1-7,C. Tatsiopoulos and D. Katsanta,,,,,,"RAYYAN-INCLUSION: {""Daniel""=>""Excluded"", ""Jeremy""=>""Excluded""} | RAYYAN-EXCLUSION-REASONS: no AI",,"",,
rayyan-267945613,Ecological Validity through Gamification: an Experiment with a Mixed Reality Escape Room,2021,,,2021 IEEE International Conference on Artificial Intelligence and Virtual Reality (AIVR), VO - ,,,179-183,P. P√©rez and E. Gonz√°lez-Sosa and R. Kachach and F. Pereira and √Å. Villegas,,,,,,"RAYYAN-INCLUSION: {""Daniel""=>""Excluded"", ""Jeremy""=>""Excluded""} | RAYYAN-EXCLUSION-REASO…
rayyan-267945614,enCOMPASS ‚Äî An integrative approach to behavioural change for energy saving,2017,,,2017 Global Internet of Things Summit (GIoTS), VO - ,,,1-6,P. Fraternali and S. Herrera and J. Novak and M. Melenhorst and D. Tzovaras and S. Krinidis and A. E. Rizzoli and C. Rottondi and F. Cellina,,,,,,"RAYYAN-INCLUSION: {""Daniel""=>""Excluded"", ""Jeremy""=>""Excluded""} | RAYYAN-EXCLUSION-R…
rayyan-267945615,Video games to the rescue: Can game design make software based lab experiments engaging?,2015,,,2015 IEEE Games Entertainment Media Conference (GEM), VO - ,,,1-4,K. Sankaranarayanan and P. Mirza-Babaei and F. Da Rocha Tome Filho,,,,,,"RAYYAN-INCLUSION: {""Daniel""=>""Excluded"", ""Jeremy""=>""Excluded""} | RAYYAN-LABELS: no abstract | RAYYAN-EXCLUSION-REASONS: no AI",,Software,,
rayyan-267945616,The impact of online social games on E-learning usage among female students,2016,,,"2016 1st International Conference on Game, Game Art, and Gamification (ICGGAG)", VO - ,,,1-5,A. I. Mahmood and S. A. M. Yusof and M. I. Jambak,,,,,,"RAYYAN-INCLUSION: {""Daniel""=>""Excluded"", ""Jeremy""=>""Excluded""} | RAYYAN-EXCLUSION-REASONS: no AI",,"",,
rayyan-267945617,Is there an Optimal Technology to Provide Personal Supportive Feedback in Prevention of Obesity?,2019,,,2019 IEEE International Conference on Bioinformatics and Biomedicine (BIBM), VO - ,,,1-6,S. Sandri and H. Zheng and F. Engel and A. Moorhead and H. Wang and R. Bond and M. McTear and A. Molinari and P. Bouquet and M. Hemmje,,,,,,"RAYYAN-INCLUSION: {""Daniel""=>""Excluded"", ""J…	Feedback,,
rayyan-267945618,Heuristic generation of dynamic quiz game using linked data and gamfication,2016,,,2016 International Conference on Inventive Computation Technologies (ICICT), VO - 2,2,,1-6,A. Parekh and N. Shah and L. Varshney and N. Shah and M. Dsilva,,,,,,"RAYYAN-INCLUSION: {""Daniel""=>""Excluded"", ""Jeremy""=>""Excluded""} | RAYYAN-EXCLUSION-REASONS: no focus on health",,"",,
rayyan-267945619,Integrating IoT to manufacturing processes utilizing semantics,2016,,,2016 IEEE 14th International Conference on Industrial Informatics (INDIN),2378-363X VO - ,,,154-159,C. Alexakos and C. Anagnostopoulos and A. P. Kalogeras,,,,,,"RAYYAN-INCLUSION: {""Daniel""=>""Excluded"", ""Jeremy""=>""Excluded""} | RAYYAN-EXCLUSION-REASONS: no focus on health",,Semantics,,
rayyan-267945620,iHEARu-PLAY: Introducing a game for crowdsourced data collection for affective computing,2015,,,2015 International Conference on Affective Computing and Intelligent Interaction (ACII),2156-8111 VO - ,,,891-897,S. Hantke and F. Eyben and T. Appel and B. Schuller,,,,,,"RAYYAN-INCLUSION: {""Daniel""=>""Excluded"", ""Jeremy""=>""Excluded""} | RAYYAN-EXCLUSION-REASONS: no focus on hea…
rayyan-267945621,HR During Covid-19 Era: Study On Recent HR Transformations Through Technological Tools And Trends,2021,,,"2021 11th International Conference on Cloud Computing, Data Science & Engineering (Confluence)", VO - ,,,110-113,M. Saxena and T. Bagga and S. Gupta,,,,,,"RAYYAN-INCLUSION: {""Daniel""=>""Excluded"", ""Jeremy""=>""Excluded""} | RAYYAN-LABELS: no abstract",,"",,
rayyan-267945622,A case study of mobile games design with a real-world component based on Google Maps and Unity,2021,,,"2021 13th International Conference on Electronics, Computers and Artificial Intelligence (ECAI)", VO - ,,,1-6,A. Predescu and M. Mocanu and C. Chiru,,,,,,"RAYYAN-INCLUSION: {""Daniel""=>""Excluded"", ""Jeremy""=>""Excluded""} | RAYYAN-EXCLUSION-REASONS: no focus on health",,"",,
rayyan-267945623,An autonomous loyalty program based on blockchains for IoT solution providers,2020,,,2020 IEEE Global Conference on Artificial Intelligence and Internet of Things (GCAIoT), VO - ,,,1-6,S. Gheitanchi,,,,,,"RAYYAN-INCLUSION: {""Daniel""=>""Excluded"", ""Jeremy""=>""Excluded""} | RAYYAN-EXCLUSION-REASONS: no focus on health",,"",,
rayyan-267945624,Design and implementation of turn-based strategy (TBS) game as part of service-based alternate reality game (ARG),2014,,,2014 IEEE 4th International Conference on System Engineering and Technology (ICSET), VO - 4,4,,1-6,A. S. T. Afand and H. Hindersah and A. I. Wuryandari,,,,,,"RAYYAN-INCLUSION: {""Daniel""=>""Excluded"", ""Jeremy""=>""Excluded""} | RAYYAN-EXCLUSION-REASONS: no f…
rayyan-267945625,i-DERASSA: e-learning Platform based on Augmented and Virtual Reality interaction for Education and Training,2021,,,2021 International Conference on Artificial Intelligence for Cyber Security Systems and Privacy (AI-CSP), VO - ,,,1-9,K. Amara and N. Zenati and O. Djekoune and M. Anane and I. K. Aissaoui and H. Rahma Bedla,,,,,,"RAYYAN-INCLUSION: {""Daniel""=>""Excluded"", ""Jerem…
rayyan-267945626,Customizable Memory Training in Virtual Reality with Personal Memoirs,2021,,,2021 IEEE International Conference on Artificial Intelligence and Virtual Reality (AIVR), VO - ,,,189-193,V. Schm√ºcker and T. J. Eiler and A. Gr√ºnewald and S. Forstmeier and F. Grensing and C. Gie√üer and R. Br√ºck,,,,,,"RAYYAN-INCLUSION: {""Daniel""=>""Excluded"", ""Jeremy""=>""Excluded""} | RAYYAN-EX…
rayyan-267945627,A Distributed Gamified System Based on Automatic Assessment of Physical Exercises to Promote Remote Physical Rehabilitation,2020,,,IEEE Access,2169-3536 VO - 8,8,,91424-91434,S. Schez-Sobrino and D. Vallejo and D. N. Monekosso and C. Glez-Morcillo and P. Remagnino,,,,,,"RAYYAN-INCLUSION: {""Daniel""=>""Included"", ""Jeremy""=>""Included""} | RAYYAN-EXCLUSION-REASONS: no AI",,"",,
rayyan-267945628,MASK-RL: Multiagent Video Object Segmentation Framework Through Reinforcement Learning,2020,,,IEEE Transactions on Neural Networks and Learning Systems,2162-2388 VO - 31,31,12,5103-5115,G. Vecchio and S. Palazzo and D. Giordano and F. Rundo and C. Spampinato,,,,,,"RAYYAN-INCLUSION: {""Daniel""=>""Excluded"", ""Jeremy""=>""Excluded""} | RAYYAN-EXCLUSION-REASONS: no focus on health…
rayyan-267945629,Application of modern teaching techniques in the educational process,2014,,,"2014 37th International Convention on Information and Communication Technology, Electronics and Microelectronics (MIPRO)", VO - ,,,628-632,M. F. Tretinjak and A. Bednjanec and M. Tretinjak,,,,,,"RAYYAN-INCLUSION: {""Daniel""=>""Excluded"", ""Jeremy""=>""Excluded""} | RAYYAN-EXCLUSION-REASONS: background …
rayyan-267945630,A 3D serious game for medical students training in clinical cases,2016,,,2016 IEEE International Conference on Serious Games and Applications for Health (SeGAH), VO - ,,,1-9,R. M. de Lima and A. de Medeiros Santos and F. M. Mendes Neto and A. Fran√ßa de Sousa Neto and F. C. P. Le√£o and F. T. de Macedo and A. M. de Paula Canuto,,,,,,"RAYYAN-INCLUSION: {""Daniel""=>""Excluded"", "…
rayyan-267945631,Amazon Biology: An Augmented Reality-Based E-Book for Biology,2020,,,2020 2nd International Conference on Advancements in Computing (ICAC), VO - 1,1,,1-6,D. C. Savindya Somakeerthi and G. W. I. Udani De Silva and L. D. Thenu De Silva and S. Chandrasiri and J. K. Joseph,,,,,,"RAYYAN-INCLUSION: {""Daniel""=>""Excluded"", ""Jeremy""=>""Excluded""} | RAYYAN-EXCLUSION-REASONS: no AI",…
rayyan-267945632,Quantifying cognitive aging and performance with at-home gamified mobile EEG,2018,,,2018 International Workshop on Pattern Recognition in Neuroimaging (PRNI), VO - ,,,1-4,B. Murphy and A. Aleni and B. Belaoucha and J. Dyer and H. Nolan,,,,,,"RAYYAN-INCLUSION: {""Daniel""=>""Excluded"", ""Jeremy""=>""Included""} | RAYYAN-LABELS: no abstract | RAYYAN-EXCLUSION-REASONS: no AI",,Elec…	Cognition,,
rayyan-267945633,Enabling privacy in a gaming framework for smart electricity and water grids,2016,,,2016 International Workshop on Cyber-physical Systems for Smart Water Networks (CySWater), VO - ,,,25-30,C. Rottondi and G. Verticale,,,,,,"RAYYAN-INCLUSION: {""Daniel""=>""Excluded"", ""Jeremy""=>""Excluded""} | RAYYAN-EXCLUSION-REASONS: no focus on health",,Privacy,,
rayyan-267945634,A Privacy-Friendly Gaming Framework in Smart Electricity and Water Grids,2017,,,IEEE Access,2169-3536 VO - 5,5,,14221-14233,C. Rottondi and G. Verticale,,,,,,"RAYYAN-INCLUSION: {""Daniel""=>""Excluded"", ""Jeremy""=>""Excluded""} | RAYYAN-EXCLUSION-REASONS: no focus on health",,Privacy,,
rayyan-267945635,Development of InnovaBoard: An interactive balance board for balancing training and ankle rehabilitation,2016,,,2016 IEEE International Symposium on Robotics and Intelligent Sensors (IRIS), VO - ,,,128-133,K. K. Xiang and M. F. bin Mustar and N. bin Abdullah and Y. C. Fai and M. N. bin Darsim and E. S. L. Ming,,,,,,"RAYYAN-INCLUSION: {""Daniel""=>""Excluded"", ""Jeremy""=>""Exclu…
rayyan-267945636,ARsino√´ - Learning Egyptian Hieroglyphs with Augmented Reality and Machine Learning,2020,,,2020 IEEE International Symposium on Mixed and Augmented Reality Adjunct (ISMAR-Adjunct), VO - ,,,326-332,D. A. Plecher and C. Eichhorn and K. M. Seyam and G. Klinker,,,,,,"RAYYAN-INCLUSION: {""Daniel""=>""Excluded"", ""Jeremy""=>""Excluded""} | RAYYAN-EXCLUSION-REASONS: no focus on health…
rayyan-267945637,Augmented reality enhanced computer aided learning for young children,2018,,,2018 IEEE Symposium on Computer Applications & Industrial Electronics (ISCAIE), VO - ,,,129-133,M. Ati and K. Kabir and H. Abdullahi and M. Ahmed,,,,,,"RAYYAN-INCLUSION: {""Daniel""=>""Excluded"", ""Jeremy""=>""Excluded""} | RAYYAN-EXCLUSION-REASONS: no AI",,Only Child	Child	Acquired Immunodeficiency Syndrome,,
rayyan-267945638,Early Prediction of Student Profiles Based on Performance and Gaming Preferences,2016,,,IEEE Transactions on Learning Technologies,1939-1382 VO - 9,9,3,272-284,G. Barata and S. Gama and J. Jorge and D. Gon√ßalves,,,,,,"RAYYAN-INCLUSION: {""Daniel""=>""Excluded"", ""Jeremy""=>""Excluded""} | RAYYAN-EXCLUSION-REASONS: no focus on health",,"",,
rayyan-267945639,A Novel Education Program Using Autonomous Ground Vehicles to Develop STEM Skills,2020,,,2020 IEEE European Technology and Engineering Management Summit (E-TEMS), VO - ,,,1-5,R. Bautista-Montesano and C. Rogel-Hurtado and G. Arzate-Bello and P. Ponce-Cruz,,,,,,"RAYYAN-INCLUSION: {""Daniel""=>""Excluded"", ""Jeremy""=>""Excluded""} | RAYYAN-EXCLUSION-REASONS: no focus on health",,…
rayyan-267945640,A Quantitative Approach to Design Special Purpose Systems to Measure Hacking Skills,2018,,,"2018 IEEE International Conference on Teaching, Assessment, and Learning for Engineering (TALE)",2470-6698 VO - ,,,54-61,A. Falah and L. Pan and F. Chen,,,,,,"RAYYAN-INCLUSION: {""Daniel""=>""Excluded"", ""Jeremy""=>""Excluded""} | RAYYAN-EXCLUSION-REASONS: no focus on health",,"",,
rayyan-267945641,AggNet: Deep Learning From Crowds for Mitosis Detection in Breast Cancer Histology Images,2016,,,IEEE Transactions on Medical Imaging,1558-254X VO - 35,35,5,1313-1321,S. Albarqouni and C. Baur and F. Achilles and V. Belagiannis and S. Demirci and N. Navab,,,,,,"RAYYAN-INCLUSION: {""Daniel""=>""Excluded"", ""Jeremy""=>""Excluded""} | RAYYAN-LABELS: no abstract | RAYYAN-EXCLUSION-R…	Mitosis,,
rayyan-267945642,Supervised Classification of Board Games for Active Learning to Enhance Business Knowledge and Skills,2020,,,"2020 17th International Conference on Electrical Engineering/Electronics, Computer, Telecommunications and Information Technology (ECTI-CON)", VO - ,,,665-668,K. Sincharoenkul and N. Tongtep and L. Boonlamp,,,,,,"RAYYAN-INCLUSION: {""Daniel""=>""Excluded"", ""Jeremy""=>""…
rayyan-267945643,Mathematical Model and AI Oriented Analysis for Self-Regulated Learning in Remote Health Treatments,2020,,,2020 IEEE Globecom Workshops (GC Wkshps, VO - ,,,1-6,R. D. Salvo and M. Fazio and A. Celesti and D. Santoro and M. Villari,,,,,,"RAYYAN-INCLUSION: {""Daniel""=>""Excluded"", ""Jeremy""=>""Excluded""} | RAYYAN-LABELS: no abstract | RAYYAN-EXCLUSION-REASONS: missing game",,Mat…
rayyan-267945644,Using Augmented Reality in programming learning: A systematic mapping study,2021,,,2021 IEEE Global Engineering Education Conference (EDUCON),2165-9567 VO - ,,,1635-1641,M. G. Rios and M. Paredes-Velasco,,,,,,"RAYYAN-INCLUSION: {""Daniel""=>""Excluded"", ""Jeremy""=>""Excluded""} | RAYYAN-EXCLUSION-REASONS: no focus on health",,Learning,,
rayyan-267945645,Design and implementation of educational game based on thematic curriculum using three layered thinking model (Case study: Applying number and social arithmetic in the real life),2015,,,2015 4th International Conference on Interactive Digital Media (ICIDM), VO - ,,,1-7,A. G. Safitri and A. S. Prihatmanto and P. H. Rusmin,,,,,,"RAYYAN-INCLUSION: {""Daniel""=>""Excluded"", ""Jeremy…
rayyan-267945646,Intelligent Visual-IoT-Enabled Real-Time 3D Visualization for Autonomous Crowd Management,2021,,,IEEE Wireless Communications,1558-0687 VO - 28,28,4,34-41,Q. Yu and L. Hu and B. Alzahrani and A. Baranawi and A. Alhindi and M. Chen,,,,,,"RAYYAN-INCLUSION: {""Daniel""=>""Excluded"", ""Jeremy""=>""Excluded""} | RAYYAN-EXCLUSION-REASONS: no focus on health",,Intelligence,,
rayyan-267945647,A Low cost Augmented Reality system for Wide Area Indoor Navigation,2020,,,2020 International Conference on Decision Aid Sciences and Application (DASA), VO - ,,,190-195,V. Dosaya and S. Varshney and V. K. Parameshwarappa and A. Beniwal and S. Tak,,,,,,"RAYYAN-INCLUSION: {""Daniel""=>""Excluded"", ""Jeremy""=>""Excluded""} | RAYYAN-EXCLUSION-REASONS: no focus on health",,"",,
rayyan-267945648,Developing a Virtual Smart Total Learning Environment for Future Teaching-Learning System,2020,,,"2020 IEEE International Conference on Teaching, Assessment, and Learning for Engineering (TALE)",2470-6698 VO - ,,,576-579,M. A. Akour and A. Das,,,,,,"RAYYAN-INCLUSION: {""Daniel""=>""Excluded"", ""Jeremy""=>""Excluded""}",,Learning,,
rayyan-267945649,FabricFL: Blockchain-in-the-Loop Federated Learning for Trusted Decentralized Systems,2021,,,IEEE Systems Journal,1937-9234 VO - ,,,1-12,V. Mothukuri and R. M. Parizi and S. Pouriyeh and A. Dehghantanha and K. -K. R. Choo,,,,,,"RAYYAN-INCLUSION: {""Daniel""=>""Excluded"", ""Jeremy""=>""Excluded""} | RAYYAN-EXCLUSION-REASONS: no focus on health",,Learning,,
rayyan-267945650,How Do Students Behave in a Gamified Course?‚ÄîA Ten-Year Study,2021,,,IEEE Access,2169-3536 VO - 9,9,,81008-81031,A. H. Nabizadeh and J. Jorge and S. Gama and D. Gon√ßalves,,,,,,"RAYYAN-INCLUSION: {""Daniel""=>""Excluded"", ""Jeremy""=>""Excluded""} | RAYYAN-LABELS: no abstract | RAYYAN-EXCLUSION-REASONS: no focus on health",,"",,
rayyan-267945651,Mobile Apps Meet the Smart Energy Grid: A Survey on Consumer Engagement and Machine Learning Applications,2020,,,IEEE Access,2169-3536 VO - 8,8,,219632-219655,S. Chadoulos and I. Koutsopoulos and G. C. Polyzos,,,,,,"RAYYAN-INCLUSION: {""Daniel""=>""Excluded"", ""Jeremy""=>""Excluded""} | RAYYAN-EXCLUSION-REASONS: no focus on health",,"",,
rayyan-267945652,Educational Technology Market Analysis,2020,,,"2020 International Conference Quality Management, Transport and Information Security, Information Technologies (IT&QM&IS)", VO - ,,,612-617,V. V. Timchenko and S. Y. Trapitsin and Z. V. Apevalova,,,,,,"RAYYAN-INCLUSION: {""Daniel""=>""Excluded"", ""Jeremy""=>""Excluded""} | RAYYAN-EXCLUSION-REASONS: no focus on health",,Educational T…
rayyan-267945653,Using an Instant Visual and Text Based Feedback Tool to Teach Path Finding Algorithms: A Concept,2021,,,2021 Third International Workshop on Software Engineering Education for the Next Generation (SEENG), VO - ,,,11-15,B. Nagaria and B. C. Evans and A. Mann and M. Arzoky,,,,,,"RAYYAN-INCLUSION: {""Daniel""=>""Excluded"", ""Jeremy""=>""Excluded""} | RAYYAN-EXCLUSION-REASONS: no fo…	Algorithms,,
rayyan-267945654,Mobile ascertainment of smoking status through breath: A machine learning approach,2016,,,"2016 IEEE 7th Annual Ubiquitous Computing, Electronics & Mobile Communication Conference (UEMCON)", VO - ,,,1-7,S. Valencia and M. V. Smith and A. Atyabi and F. Shic,,,,,,"RAYYAN-INCLUSION: {""Daniel""=>""Excluded"", ""Jeremy""=>""Excluded""} | RAYYAN-EXCLUSION-REASONS: missing game",,Smoke	Smoking	Respiration,,
rayyan-267945655,Learning based Approximation Algorithm: A Case Study in Learning through Gaming,2019,,,2019 11th International Conference on Advanced Computing (ICoAC), VO - ,,,404-408,J. Padmanabhan and G. Bala P. and S. Rajkumar,,,,,,"RAYYAN-INCLUSION: {""Daniel""=>""Excluded"", ""Jeremy""=>""Included""}",,Algorithms,,
rayyan-267945656,E-Learning - the practice in industrial enterprises,2021,,,2021 International Conference Automatics and Informatics (ICAI), VO - ,,,129-134,T. Mihova and I. Ivanova and V. Nikolova - Alexieva,,,,,,"RAYYAN-INCLUSION: {""Daniel""=>""Excluded"", ""Jeremy""=>""Excluded""} | RAYYAN-EXCLUSION-REASONS: no focus on health",,"",,
rayyan-267945657,Contents,2013,,,"2013 3rd International Workshop on Games and Software Engineering: Engineering Computer Games to Enable Positive, Progressive Change (GAS)", VO - ,,,1-1,"",,,,,,"RAYYAN-INCLUSION: {""Daniel""=>""Excluded"", ""Jeremy""=>""Excluded""}",,"",,
rayyan-267945658,[Title page],2016,,,2016 International Conference on Information Technology Systems and Innovation (ICITSI), VO - ,,,1-1,"",,,,,,"RAYYAN-INCLUSION: {""Daniel""=>""Excluded"", ""Jeremy""=>""Excluded""}",,"",,
