# Supplementary material for: The Role of AI in Serious Games and Gamification for Health: Scoping Review
Source: JMIR Serious Games. 2024 Jan 15;12:e48258. doi: 10.2196/48258 (PMC10825760; doi:10.2196/48258)
Supplement: Multimedia Appendix 3 [file games_v12i1e48258_app3.xlsx]

## Sheet: Allg Tab
relevance	exclusion	round	authors	year	title	DOI	study type	population/ target group	n	intervention	control	outcome	setting	subject	evidenzgraduierung	categories	therapy	prevention	patient education	assessment/ data use	disease/ health issue: phantom limbs, cognitive impairments, autism	AI integration	direct interaction of AI and games	use of games to train AI	game variants	serious games	gamification	games	game-based approaches	AI technology	AI	machine learning	deep learning	Funktionstypen (AppQ)	Stärkung der Gesundheitskompetenz	Analyse und Erkenntnis	Indirekte Intervention	Direkte Intervention	Dokumentation von Gesundheits- und Krankheitsgeschichte	Organisation und Verwaltung	Einkauf und Versorgung	Versorgungsstufen (AppQ)	Prävention	Diagnostik	Therapie/Heilung	Rehabilitation	Pflege	Organisation/ Monitoring	Sonstiges
3		1	Aguilar-Lazcano	2019	Interaction Modalities Used on Serious Games for Upper Limb Rehabilitation: A Systematic Review.		systematic review	patients		reha							x				protheses	iteraction modalities																x								x
0	no AI	1	Murphy	2018	Quantifying cognitive aging and performance with at-home gamified mobile EEG		conference paper	healthy older (40 - 79 y) adults		EEG				cognitive aging			x				cognitive aging		data processing						x									x						x
1		1	Baur	2017	Making neurorehabilitation fun: Multiplayer training via damping forces balancing differences in skill levels.		proceedings	patients		multiplayer training				neurorehabilitation			x		x					x			x		x							x										x
0	no game	1	Benis	2018	Risk and Disaster Management: From Planning and Expertise to Smart, Intelligent, and Adaptive Systems.			patients
1		1	Burdea	2021	Assistive game controller for artificial intelligence-enhanced telerehabilitation post-stroke	10.1080/10400435.2019.1593260.		patients		reha							x						x						x		x							x								x
0	no AI	1	Gmez-Portes	2021	PhyRe Up! A System Based on Mixed Reality and Gamification to Provide Home Rehabilitation for Stroke Patients	.1109/ACCESS.2021.3118842		patients		reha
2		1	Lopez	2018	Towards Personalized Adaptive Gamification: A Machine Learning Model for Predicting Performance	10.1109/TG.2018.2883661	proceedings
1		1	Cullen	2018	Active Inference on OpenAI Gym: A Paradigm for Computational Investigations into Psychiatric Illness	10.1016/j.bpsc.2018.06.010	quantitative	patients												x	anhedonia			x					x		x					x							x	x
0	no AI	1	Das	2019	Scientific Discovery Games for Biomedical Research	10.1146/annurev-biodatasci-072018-021139	review
1		1	Good	2014	The Cure: Design and Evaluation of a Crowdsourcing Game for Gene Selection for Breast Cancer Survival Prediction	10.2196/games.3350	quantitative	population at risk	1000	assessment								x		x	breast cancer		x			x						x				x							x
0	no AI, Journal AI in Medicine	1	Holz	2012	Brain–computer interface controlled gaming: Evaluation of usability by severely motor restricted end-users		quantitative	patients	4	reha
0	no AI	1	Jirayucharoensak	2019	A game-based neurofeedback training system to enhance cognitive performance in healthy elderly subjects and in patients with amnestic mild cognitive impairment.		randomized controlled trial	healthy elderly subjects/ patients	109	therapy
0	no AI	1	Kalantarian	2020	The Performance of Emotion Classifiers for Children With Parent-Reported Autism: Quantitative Feasibility Study		quantitative	patients	21	assessment
1		1	Keshav	2019	Digital Attention-Related Augmented-Reality Game: Significant Correlation between Student Game Performance and Validated Clinical Measures of Attention-Deficit/Hyperactivity Disorder (ADHD)	10.3390/children6060072	quantitative	patients	7	assessment										x	ADHS		x			x					x					x							x	x
3		1	Kim	2019	AI, big data, and robots for the evolution of biotechnology	10.5808/GI.2019.17.4.e44	commentary
3		1	de Oliveira	2020	A Gamification-Based Framework for mHealth Developers in the Context of Self-Care		overview
1		1	Lyu	2019	Knee exoskeleton enhanced with artificial intelligence to provide assistance-as-needed	10.1063/1.5091660	quantitative	healthy persons	8	assessment				n electromyographic (EMG)-controlled knee exoskelet			x				post-stroke			x				x			x					x										x
0	no AI, no games	1	Man	2015	A Review on the Bioinformatics Tools for Neuroimaging	PMCID: PMC4795522	review
0	no AI, no games	1	Demkah	2019	Gamification in Education: A Cognitive Psychology Approach to Cooperative and Fun Learning	Cooperative and Fun Learning	proceedings
1		1	Pinto	2019	GameAAL - an AAL solution based on Gamification and Machine Learning Techniques	doi:10.1109/CIBCB.2019.8791454	proof of concept	elderly						Active and Assisted Living for monitoring elderly daily life activities						x			x				x					x				x							x	x
1		1	Nasri	2020	An sEMG-Controlled 3D Game for Rehabilitation Therapies: Real-Time Time Hand Gesture Recognition Using Deep Learning Techniques.	10.3390/s20226451	quantitative	patients	15	reha							x						x			x							x			x										x
0	no AI	1	Nalepa	2019	Analysis and Use of the Emotional Context with Wearable Devices for Games and Intelligent Assistants	:10.3390/s19112509	proof-of-concept
1		1	Obulesu	2021	Adaptive Diagnosis of Lung Cancer by Deep Learning Classification Using Wilcoxon Gain and Generato	10.1155/2021/5912051		individuals/ patients	385 noncancer individuals/ 46 lung cancer patients		385 noncancer individuals			lung cancer disease diagnosis						x	lung cancer			x				x				x	x			x								x
0	no AI	1	Perugia	2017	Electrodermal activity: Explorations in the psychophysiology of engagement with social robots in dementia				46 lung cancer patients

## Sheet: Alle Paper
1: Han ER, Yeo S, Kim MJ, Lee YH, Park KH, Roh H. Medical education trends for
future physicians in the era of advanced technology and artificial intelligence:
an integrative review. BMC Med Educ. 2019 Dec 11;19(1):460. doi:
10.1186/s12909-019-1891-5. PMID: 31829208; PMCID: PMC6907217.
2: Chan KS, Zary N. Applications and Challenges of Implementing Artificial
Intelligence in Medical Education: Integrative Review. JMIR Med Educ. 2019 Jun
15;5(1):e13930. doi: 10.2196/13930. PMID: 31199295; PMCID: PMC6598417.
3: Sapci AH, Sapci HA. Artificial Intelligence Education and Tools for Medical
and Health Informatics Students: Systematic Review. JMIR Med Educ. 2020 Jun
30;6(1):e19285. doi: 10.2196/19285. PMID: 32602844; PMCID: PMC7367541.
4: Masters K. Artificial intelligence in medical education. Med Teach. 2019
Sep;41(9):976-980. doi: 10.1080/0142159X.2019.1595557. Epub 2019 Apr 21. PMID:
31007106.
5: Bastardot F, Gachoud D. Le diagnostic visuel : au carrefour de la pédagogie
médicale et des progrès en intelligence artificielle [Visual diagnosis : between
medical education and advances in artificial intelligence]. Rev Med Suisse. 2019
Nov 20;15(672):2145-2149. French. PMID: 31746571.
6: Duong MT, Rauschecker AM, Rudie JD, Chen PH, Cook TS, Bryan RN, Mohan S.
Artificial intelligence for precision education in radiology. Br J Radiol. 2019
Nov;92(1103):20190389. doi: 10.1259/bjr.20190389. Epub 2019 Jul 26. PMID:
31322909; PMCID: PMC6849670.
7: Sanal MG, Paul K, Kumar S, Ganguly NK. Artificial Intelligence and Deep
Learning: The Future of Medicine and Medical Practice. J Assoc Physicians India.
2019 Apr;67(4):71-73. PMID: 31309802.
8: Park SH, Do KH, Kim S, Park JH, Lim YS. What should medical students know
about artificial intelligence in medicine? J Educ Eval Health Prof. 2019;16:18.
doi: 10.3352/jeehp.2019.16.18. Epub 2019 Jul 3. PMID: 31319450; PMCID:
PMC6639123.
9: Pinto Dos Santos D, Giese D, Brodehl S, Chon SH, Staab W, Kleinert R, Maintz
D, Baeßler B. Medical students' attitude towards artificial intelligence: a
multicentre survey. Eur Radiol. 2019 Apr;29(4):1640-1646. doi:
10.1007/s00330-018-5601-1. Epub 2018 Jul 6. PMID: 29980928.
10: Paranjape K, Schinkel M, Nannan Panday R, Car J, Nanayakkara P. Introducing
Artificial Intelligence Training in Medical Education. JMIR Med Educ. 2019 Dec
3;5(2):e16048. doi: 10.2196/16048. PMID: 31793895; PMCID: PMC6918207.
11: Gaur U, Majumder MAA, Sa B, Sarkar S, Williams A, Singh K. Challenges and
Opportunities of Preclinical Medical Education: COVID-19 Crisis and Beyond. SN
Compr Clin Med. 2020 Sep 22:1-6. doi: 10.1007/s42399-020-00528-1. Epub ahead of
print. PMID: 32984766; PMCID: PMC7508422.
12: Cheng CT, Chen CC, Fu CY, Chaou CH, Wu YT, Hsu CP, Chang CC, Chung IF, Hsieh
CH, Hsieh MJ, Liao CH. Artificial intelligence-based education assists medical
students' interpretation of hip fracture. Insights Imaging. 2020 Nov
23;11(1):119. doi: 10.1186/s13244-020-00932-0. PMID: 33226480; PMCID:
PMC7683624.
13: Briganti G, Le Moine O. Artificial Intelligence in Medicine: Today and
Tomorrow. Front Med (Lausanne). 2020 Feb 5;7:27. doi: 10.3389/fmed.2020.00027.
PMID: 32118012; PMCID: PMC7012990.
14: Lang J, Repp H. Artificial intelligence in medical education and the meaning
of interaction with natural intelligence - an interdisciplinary approach. GMS J
Med Educ. 2020 Nov 16;37(6):Doc59. doi: 10.3205/zma001352. PMID: 33225051;
PMCID: PMC7672386.
15: Sen D, Chakrabarti R, Chatterjee S, Grewal DS, Manrai K. Artificial
intelligence and the radiologist: the future in the Armed Forces Medical
Services. BMJ Mil Health. 2020 Aug;166(4):254-256. doi:
10.1136/jramc-2018-001055. Epub 2019 Jan 31. PMID: 30709922.
16: van der Niet AG, Bleakley A. Where medical education meets artificial
intelligence: 'Does technology care?'. Med Educ. 2021 Jan;55(1):30-36. doi:
10.1111/medu.14131. Epub 2020 Mar 30. PMID: 32078175.
17: Winkler-Schwartz A, Bissonnette V, Mirchi N, Ponnudurai N, Yilmaz R, Ledwos
N, Siyar S, Azarnoush H, Karlik B, Del Maestro RF. Artificial Intelligence in
Medical Education: Best Practices Using Machine Learning to Assess Surgical
Expertise in Virtual Reality Simulation. J Surg Educ. 2019 Nov-
Dec;76(6):1681-1690. doi: 10.1016/j.jsurg.2019.05.015. Epub 2019 Jun 13. PMID:
31202633.
18: Rampton V, Mittelman M, Goldhahn J. Implications of artificial intelligence
for medical education. Lancet Digit Health. 2020 Mar;2(3):e111-e112. doi:
10.1016/S2589-7500(20)30023-6. PMID: 33328081.
19: Webster CS. Artificial intelligence and the adoption of new technology in
medical education. Med Educ. 2021 Jan;55(1):6-7. doi: 10.1111/medu.14409. Epub
2020 Nov 18. PMID: 33155316.
20: Wartman SA, Combs CD. Medical Education Must Move From the Information Age
to the Age of Artificial Intelligence. Acad Med. 2018 Aug;93(8):1107-1109. doi:
10.1097/ACM.0000000000002044. PMID: 29095704.
21: Marcus JL, Sewell WC, Balzer LB, Krakower DS. Artificial Intelligence and
Machine Learning for HIV Prevention: Emerging Approaches to Ending the Epidemic.
Curr HIV/AIDS Rep. 2020 Jun;17(3):171-179. doi: 10.1007/s11904-020-00490-6.
PMID: 32347446; PMCID: PMC7260108.
22: Bakshi SK, Lin SR, Ting DSW, Chiang MF, Chodosh J. The era of artificial
intelligence and virtual reality: transforming surgical education in
ophthalmology. Br J Ophthalmol. 2020 Aug 14:bjophthalmol-2020-316845. doi:
10.1136/bjophthalmol-2020-316845. Epub ahead of print. PMID: 32816750.
23: Guimarães B, Dourado L, Tsisar S, Diniz JM, Madeira MD, Ferreira MA.
Rethinking Anatomy: How to Overcome Challenges of Medical Education's Evolution.
Acta Med Port. 2017 Feb 27;30(2):134-140. doi: 10.20344/amp.8404. Epub 2017 Feb
27. PMID: 28527481.
24: Jungmann F, Jorg T, Hahn F, Pinto Dos Santos D, Jungmann SM, Düber C,
Mildenberger P, Kloeckner R. Attitudes Toward Artificial Intelligence Among
Radiologists, IT Specialists, and Industry. Acad Radiol. 2020 May
12:S1076-6332(20)30203-8. doi: 10.1016/j.acra.2020.04.011. Epub ahead of print.
PMID: 32414637.
25: Kolachalama VB, Garg PS. Machine learning and medical education. NPJ Digit
Med. 2018 Sep 27;1:54. doi: 10.1038/s41746-018-0061-1. PMID: 31304333; PMCID:
PMC6550167.
26: Tjoa E, Guan C. A Survey on Explainable Artificial Intelligence (XAI):
Toward Medical XAI. IEEE Trans Neural Netw Learn Syst. 2020 Oct 20;PP. doi:
10.1109/TNNLS.2020.3027314. Epub ahead of print. PMID: 33079674.
27: Randhawa GK, Jackson M. The role of artificial intelligence in learning and
professional development for healthcare professionals. Healthc Manage Forum.
2020 Jan;33(1):19-24. doi: 10.1177/0840470419869032. PMID: 31802725.
28: Yang YY, Shulruf B. Expert-led and artificial intelligence (AI) system-
assisted tutoring course increase confidence of Chinese medical interns on
suturing and ligature skills: prospective pilot study. J Educ Eval Health Prof.
2019;16:7. doi: 10.3352/jeehp.2019.16.7. Epub 2019 Apr 10. PMID: 30986892;
PMCID: PMC6517322.
29: Senbekov M, Saliev T, Bukeyeva Z, Almabayeva A, Zhanaliyeva M, Aitenova N,
Toishibekov Y, Fakhradiyev I. The Recent Progress and Applications of Digital
Technologies in Healthcare: A Review. Int J Telemed Appl. 2020 Dec
3;2020:8830200. doi: 10.1155/2020/8830200. PMID: 33343657; PMCID: PMC7732404.
30: Mirchi N, Bissonnette V, Yilmaz R, Ledwos N, Winkler-Schwartz A, Del Maestro
RF. The Virtual Operative Assistant: An explainable artificial intelligence tool
for simulation-based training in surgery and medicine. PLoS One. 2020 Feb
27;15(2):e0229596. doi: 10.1371/journal.pone.0229596. PMID: 32106247; PMCID:
PMC7046231.
31: Karaca O, Çalışkan SA, Demir K. Medical artificial intelligence readiness
scale for medical students (MAIRS-MS) - development, validity and reliability
study. BMC Med Educ. 2021 Feb 18;21(1):112. doi: 10.1186/s12909-021-02546-6.
PMID: 33602196; PMCID: PMC7890640.
32: Soong TK, Ho CM. Artificial Intelligence in Medical OSCEs: Reflections and
Future Developments. Adv Med Educ Pract. 2021 Feb 18;12:167-173. doi:
10.2147/AMEP.S287926. PMID: 33628074; PMCID: PMC7899303.
33: Araujo SM, Sousa P, Dutra I. Clinical Decision Support Systems for Pressure
Ulcer Management: Systematic Review. JMIR Med Inform. 2020 Oct 16;8(10):e21621.
doi: 10.2196/21621. PMID: 33064099; PMCID: PMC7600011.
34: Hodges BD. Learning from Dorothy Vaughan: artificial intelligence and the
health professions. Med Educ. 2018 Jan;52(1):11-13. doi: 10.1111/medu.13350.
Epub 2017 Jul 19. PMID: 28722148.
35: Sancipriano GP, Buttafarro M. [Artificial intelligence for future MD]. G
Ital Nefrol. 2018 Dec;35(6):2018-vol6. Italian. PMID: 30550043.
36: Lynn LA. Artificial intelligence systems for complex decision-making in
acute care medicine: a review. Patient Saf Surg. 2019 Feb 1;13:6. doi:
10.1186/s13037-019-0188-2. PMID: 30733829; PMCID: PMC6357484.
37: Wartman SA, Combs CD. Reimagining Medical Education in the Age of AI. AMA J
Ethics. 2019 Feb 1;21(2):E146-152. doi: 10.1001/amajethics.2019.146. PMID:
30794124.
38: Rush B, Celi LA, Stone DJ. Applying machine learning to continuously
monitored physiological data. J Clin Monit Comput. 2019 Oct;33(5):887-893. doi:
10.1007/s10877-018-0219-z. Epub 2018 Nov 11. PMID: 30417258; PMCID: PMC6511324.
39: Alonso-Silverio GA, Pérez-Escamirosa F, Bruno-Sanchez R, Ortiz-Simon JL,
Muñoz-Guerrero R, Minor-Martinez A, Alarcón-Paredes A. Development of a
Laparoscopic Box Trainer Based on Open Source Hardware and Artificial
Intelligence for Objective Assessment of Surgical Psychomotor Skills. Surg
Innov. 2018 Aug;25(4):380-388. doi: 10.1177/1553350618777045. Epub 2018 May 29.
PMID: 29809097.
40: Lindqwister AL, Hassanpour S, Lewis PJ, Sin JM. AI-RADS: An Artificial
Intelligence Curriculum for Residents. Acad Radiol. 2020 Oct
15:S1076-6332(20)30556-0. doi: 10.1016/j.acra.2020.09.017. Epub ahead of print.
PMID: 33071185; PMCID: PMC7563580.
41: Bissonnette V, Mirchi N, Ledwos N, Alsidieri G, Winkler-Schwartz A, Del
Maestro RF; Neurosurgical Simulation & Artificial Intelligence Learning Centre.
Artificial Intelligence Distinguishes Surgical Training Levels in a Virtual
Reality Spinal Task. J Bone Joint Surg Am. 2019 Dec 4;101(23):e127. doi:
10.2106/JBJS.18.01197. PMID: 31800431; PMCID: PMC7406145.
42: Combs CD, Combs PF. Emerging Roles of Virtual Patients in the Age of AI. AMA
J Ethics. 2019 Feb 1;21(2):E153-159. doi: 10.1001/amajethics.2019.153. PMID:
30794125.
43: Hamdy H. Medical College of the Future: from Informative to Transformative.
Med Teach. 2018 Oct;40(10):986-989. doi: 10.1080/0142159X.2018.1498628. Epub
2018 Oct 9. PMID: 30299185.
44: Collado-Mesa F, Alvarez E, Arheart K. The Role of Artificial Intelligence in
Diagnostic Radiology: A Survey at a Single Radiology Residency Training Program.
J Am Coll Radiol. 2018 Dec;15(12):1753-1757. doi: 10.1016/j.jacr.2017.12.021.
Epub 2018 Feb 21. PMID: 29477289.
45: Tolsgaard MG, Boscardin CK, Park YS, Cuddy MM, Sebok-Syer SS. The role of
data science and machine learning in Health Professions Education: practical
applications, theoretical contributions, and epistemic beliefs. Adv Health Sci
Educ Theory Pract. 2020 Dec;25(5):1057-1086. doi: 10.1007/s10459-020-10009-8.
Epub 2020 Nov 3. PMID: 33141345.
46: Smith EB, Gellatly M, Schwartz CJ, Jordan S. Training Radiology Residents,
Bloom Style. Acad Radiol. 2020 Sep 10:S1076-6332(20)30494-3. doi:
10.1016/j.acra.2020.08.013. Epub ahead of print. PMID: 32921568.
47: Hayasaka Y, Fujikura T, Kashimura M. Expectations for the Next Generation of
Simulated Patients Born from Thoughtful Anticipation of Artificial Intelligence-
Equipped Robot. J Nippon Med Sch. 2018;85(6):347-349. doi:
10.1272/jnms.JNMS.2018_85-57. PMID: 30568063.
48: Ramlogan RR, Chuan A, Mariano ER. Contemporary training methods in regional
anaesthesia: fundamentals and innovations. Anaesthesia. 2021 Jan;76 Suppl
1:53-64. doi: 10.1111/anae.15244. PMID: 33426656.
49: Kim JW, Jones KL, D'Angelo E. How to Prepare Prospective Psychiatrists in
the Era of Artificial Intelligence. Acad Psychiatry. 2019 Jun;43(3):337-339.
doi: 10.1007/s40596-019-01025-x. Epub 2019 Jan 18. PMID: 30659443.
50: Baloul MS, Yeh VJ, Mukhtar F, Ramachandran D, Traynor MD Jr, Shaikh N,
Rivera M, Farley DR. Video Commentary & Machine Learning: Tell Me What You See,
I Tell You Who You Are. J Surg Educ. 2020 Oct 16:S1931-7204(20)30372-X. doi:
10.1016/j.jsurg.2020.09.022. Epub ahead of print. PMID: 33077418.
51: Wiweko B, Zakirah SC. Future of Health Services: The Role of Physicians in
the Disruptive Era. J Hum Reprod Sci. 2020 Oct-Dec;13(4):250-256. doi:
10.4103/jhrs.JHRS_172_19. Epub 2020 Dec 28. PMID: 33627972; PMCID: PMC7879842.
52: Fontaine G, Cossette S, Maheu-Cadotte MA, Mailhot T, Deschênes MF, Mathieu-
Dupuis G. Effectiveness of Adaptive E-Learning Environments on Knowledge,
Competence, and Behavior in Health Professionals and Students: Protocol for a
Systematic Review and Meta-Analysis. JMIR Res Protoc. 2017 Jul 5;6(7):e128. doi:
10.2196/resprot.8085. Erratum in: JMIR Res Protoc. 2017 Aug 15;6(8):e131. PMID:
28679491; PMCID: PMC5517824.
53: Uemura M, Tomikawa M, Miao T, Souzaki R, Ieiri S, Akahoshi T, Lefor AK,
Hashizume M. Feasibility of an AI-Based Measure of the Hand Motions of Expert
and Novice Surgeons. Comput Math Methods Med. 2018 Mar 4;2018:9873273. doi:
10.1155/2018/9873273. PMID: 29686724; PMCID: PMC5857335.
54: Finocchiaro M, Cortegoso Valdivia P, Hernansanz A, Marino N, Amram D, Casals
A, Menciassi A, Marlicz W, Ciuti G, Koulaouzidis A. Training Simulators for
Gastrointestinal Endoscopy: Current and Future Perspectives. Cancers (Basel).
2021 Mar 20;13(6):1427. doi: 10.3390/cancers13061427. PMID: 33804773; PMCID:
PMC8004017.
55: Katznelson G, Gerke S. The need for health AI ethics in medical school
education. Adv Health Sci Educ Theory Pract. 2021 Mar 3. doi:
10.1007/s10459-021-10040-3. Epub ahead of print. PMID: 33655433.
56: Saberi-Karimian M, Khorasanchi Z, Ghazizadeh H, Tayefi M, Saffar S, Ferns
GA, Ghayour-Mobarhan M. Potential value and impact of data mining and machine
learning in clinical diagnostics. Crit Rev Clin Lab Sci. 2021 Mar 19:1-22. doi:
10.1080/10408363.2020.1857681. Epub ahead of print. PMID: 33739235.
57: Khumrin P, Ryan A, Judd T, Verspoor K. Diagnostic Machine Learning Models
for Acute Abdominal Pain: Towards an e-Learning Tool for Medical Students. Stud
Health Technol Inform. 2017;245:447-451. PMID: 29295134.
58: Blease C, Kharko A, Annoni M, Gaab J, Locher C. Machine Learning in Clinical
Psychology and Psychotherapy Education: A Mixed Methods Pilot Survey of
Postgraduate Students at a Swiss University. Front Public Health. 2021 Apr
9;9:623088. doi: 10.3389/fpubh.2021.623088. PMID: 33898374; PMCID: PMC8064116.
59: Chiba A, Kudo T, Ideguchi R, Altay M, Koga S, Yonekura T, Tsuneto A,
Morikawa M, Ikeda S, Kawano H, Koide Y, Uetani M, Maemura K. Usefulness of an
artificial neural network for a beginner to achieve similar interpretations to
an expert when examining myocardial perfusion images. Int J Cardiovasc Imaging.
2021 Mar 11. doi: 10.1007/s10554-021-02209-z. Epub ahead of print. PMID:
33704588.

## Sheet: Snowball
Kolachalama and Garg (2018) Dig Med	Machine learning and medical education
	1. Obermeyer, Z. & Emanuel, E. J. Predicting the future - big data, machine learning, and clinical medicine. N. Engl. J. Med. 375, 1216–1219 (2016).		Gutes Paper, aber kein direkter Bezug
	2. Darcy, A. M., Louie, A. K. & Roberts, L. W. Machine learning and the profession of medicine. JAMA 315, 551–552 (2016).		Gutes Paper, aber kein direkter Bezug
	3. Gulshan, V. et al. Development and validation of a deep learning algorithm for detection of diabetic retinopathy in retinal fundus photographs. JAMA 316, 2402–2410 (2016).
	4. Ting, D. S. W. et al. Development and validation of a deep learning system for diabetic retinopathy and related eye diseases using retinal images from multi- ethnic populations with diabetes. JAMA 318, 2211–2223 (2017).
	5. FDA permits marketing of artificial intelligence-based device to detect certain diabetes-related eye problems, https://www.fda.gov/NewsEvents/Newsroom/ PressAnnouncements/ucm604357.htm (2018).
	6. Chen, J. H. & Asch, S. M. Machine learning and prediction in medicine - beyond the peak of inflated expectations. N. Engl. J. Med. 376, 2507–2509 (2017).		Gutes Paper, aber kein direkter Bezug
	7. AI diagnostics need attention. Nature 555, 285 (2018) https://www.ncbi.nlm.nih. gov/pubmed/29542717.		Editorial
	8. Obermeyer, Z. & Lee, T. H. Lost in thought - the limits of the human mind and the future of medicine. N. Engl. J. Med. 377, 1209–1211 (2017).		"Algorithms that learn from human decisions will also learn human mistakes: overtesting and overdiagnosis; failure to notice those who lack access to care; undertesting those who cannot pay; mirroring race or gender biases. Ignoring these facts will automate and even magnify problems in our current health system.5 Noticing and undoing these problems requires a deep familiarity with clinical decis…
	9. Beam, A. L. & Kohane, I. S. Big data and machine learning in health care. JAMA https://doi.org/10.1001/jama.2017.18391 (2018).
	10. Cabitza, F., Rasoini, R. & Gensini, G. F. Unintended consequences of machine learning in medicine. JAMA 318, 517–518 (2017).
	11. AI In Healthcare Heatmap: From Diagnostics To Drug Discovery, Deals Heats Up, https://www.cbinsights.com/research/artificial-intelligence-healthcare-heatmap- expert-intelligence/ (2018).
	12. Wartman, S. A. & Combs, C. D. Medical education must move from the infor- mation age to the age of artificial intelligence. Acad. Med. 93, 1107–1109 (2018).
	13. Lomis, K. et al. Implementing an entrustable professional activities framework in undergraduate medical education: early lessons from the AAMC core entrustable
	14. Beam, A. L. & Kohane, I. S. Translating artificial intelligence into clinical care. JAMA 316, 2368–2369 (2016).
	15. Wald, H. S., George, P., Reis, S. P. & Taylor, J. S. Electronic health record training in undergraduate medical education: bridging theory to practice with curricula for empowering patient- and relationship-centered care in the computerized setting. Acad. Med. 89, 380–386 (2014).		Teaching Undergrads Health care information technology (HCIT) and Electronic health records (EHRs) "In particular, medical students need to be “informed consumers who understand both the power and vulnerabilities of the tools they will be using in their practices.”9(p1228)"
	16. Bates, D. W. & Gawande, A. A. Improving safety with information technology. N. Engl. J. Med. 348, 2526–2534 (2003).
Char (2018) NEJM	Implementing Machine Learning in Health Care — Addressing Ethical Challenges
	1. Obermeyer Z, Emanuel EJ. Predicting the future — big data, machine learning, and clinical medicine. N Engl J Med 2016; 375:1216-9.		s.o.
	2. Angwin J, Larson J, Mattu S, Kirchner L. Machine bias. ProPublica. May 23, 2016 (https:/ /www.propublica.org/article/machine-bias -risk-assessments-in-criminal-sentencing).		https://www.propublica.org/article/machine-bias-risk-assessments-in-criminal-sentencing
	3. Gijsberts CM, Groenewegen KA, Hoefer IE, et al. Race/ethnic differences in the associations of the Framingham risk factors with carotid IMT and cardiovascular events. PLoS One 2015;10(7):e0132321.
	4. Longhurst CA, Harrington RA, Shah NH. A ‘green button’ for using aggregate patient data at the point of care. Health Aff (Millwood) 2014;33:1229-35.
	5. Siegler M. Confidentiality in medicine — a decrepit concept. N Engl J Med 1982; 307:1518-21.

## Sheet: ALT_Auswert Excl Kat
Kategorie Study Type	review	6			Kategorie Thema
commentary	review/ commentary				Divers
commentary	scoping review	2			Divers
commentary	short communication	1			Divers
commentary	short keynote paper	1			Divers
commentary	study	12			Divers
commentary	systematic review	1			Divers
commentary					Divers
correspondence					Divers	ALT Auszählung Kategorie Thema
editorial					Divers	Divers	9
editorial					Future outlook	Future outlook	11
editorial					Future outlook	Medical Education	2
introduction					Future outlook	Teaching support/Learning Assessment	20
letter to the editors					Future outlook
overview					Future outlook
perspective					Future outlook
perspectives					Future outlook
pilot study					Future outlook
pilot study					Future outlook
review					Future outlook
review					Future outlook
review					Medical Education
review					Medical Education
review					Teaching support/ Learning Assessment
review					Teaching support/ Learning Assessment
review/ commentary					Teaching support/ Learning Assessment
scoping review					Teaching support/ Learning Assessment
scoping review					Teaching support/ Learning Assessment
short communication					Teaching support/ Learning Assessment
short keynote paper					Teaching support/ Learning Assessment
study					Teaching support/ Learning Assessment
study					Teaching support/ Learning Assessment
study					Teaching support/ Learning Assessment
study					Teaching support/ Learning Assessment
study					Teaching support/ Learning Assessment
study					Teaching support/ Learning Assessment
study					Teaching support/ Learning Assessment
study					Teaching support/ Learning Assessment
study					Teaching support/ Learning Assessment
study					Teaching support/ Learning Assessment
study					Teaching support/ Learning Assessment
study					Teaching support/ Learning Assessment
systematic review					Teaching support/ Learning Assessment
